# Supplementary material for: Bis[4-(2-aza­niumyleth­yl)piperazin-1-ium] di-μ-sulfido-bis­[disulfido­germanate(II)]
Source: Acta Crystallogr Sect E Struct Rep Online. 2012 May 26;68(Pt 6):m822. doi: 10.1107/S1600536812022040 (PMC3379143; doi:10.1107/S1600536812022040)
Supplement: Supplementary file 1 [file e-68-0m822-sup1.cif]

##############################################################################
#                                                                            #
# This CIF contains the data in a paper accepted for publication in          #
# Acta Crystallographica Section E. It conforms to the requirements of       #
# Notes for Authors for Acta Crystallographica Section E, and has been       #
# peer reviewed under the auspices of the IUCr Commission on Journals.       #
#                                                                            #
# Full details of the Crystallographic Information File format               #
# are given in the paper "The Crystallographic Information File (CIF):       #
# a New Standard Archive File for Crystallography" by S. R. Hall, F. H.      #
# Allen and I. D. Brown [Acta Cryst. (1991), A47, 655-685].                  #
#                                                                            #
# The current version of the core CIF dictionary is obtainable from          #
# ftp://ftp.iucr.org/pub/cif_core.dic.                                       #
#                                                                            #
# Software is freely available for graphical display of the structure(s)     #
# in this CIF. For information consult the CIF software page                 #
# http://www.iucr.org/resources/cif/software.                                #
#                                                                            #
# This file may be used for bona fide research purposes within the           #
# scientific community so long as proper attribution is given to the journal # 
# article from which it was obtained.                                        #
#                                                                            #
##############################################################################
data_I
_audit_creation_method     SHELXL-97
_chemical_name_systematic
;
Bis[4-(2-azaniumylethyl)piperazin-1-ium]
di-\m-sulfido-bis[disulfidogermanate(II)]
;
_chemical_name_common     ?
_chemical_formula_moiety     '2(C6 H17 N3 2+), Ge2 S6 4-'
_chemical_formula_sum     'C12 H34 Ge2 N6 S6'
_chemical_formula_iupac     '(C6 H17 N3)2 [Ge2 S6]'
_chemical_formula_weight     600.10
_chemical_melting_point     ?
_symmetry_cell_setting     triclinic
_symmetry_space_group_name_H-M     'P -1'
_symmetry_space_group_name_Hall     '-P 1'
loop_
    _symmetry_equiv_pos_as_xyz
    'x, y, z'
    '-x, -y, -z'
_cell_length_a     7.49850(10)
_cell_length_b     8.27090(10)
_cell_length_c     10.41770(10)
_cell_angle_alpha     72.1560(10)
_cell_angle_beta     78.3230(10)
_cell_angle_gamma     89.7920(10)
_cell_volume     601.107(12)
_cell_formula_units_Z     1
_cell_measurement_reflns_used     6350
_cell_measurement_theta_min     2.52
_cell_measurement_theta_max     26.43
_cell_measurement_temperature     296(2)
_exptl_crystal_description     'slab'
_exptl_crystal_colour     'colorless'
_exptl_crystal_size_max     0.21
_exptl_crystal_size_mid     0.16
_exptl_crystal_size_min     0.13
_exptl_crystal_density_diffrn     1.657
_exptl_crystal_density_meas     ?
_exptl_crystal_density_method     'not measured'
_exptl_crystal_F_000     308
_exptl_absorpt_coefficient_mu     3.033
_exptl_absorpt_correction_type     multi-scan
_exptl_absorpt_process_details     '(SADABS; Sheldrick, 1997)'
_exptl_absorpt_correction_T_min     0.5684
_exptl_absorpt_correction_T_max     0.6939
_exptl_special_details
;
;
_diffrn_ambient_temperature     296(2)
_diffrn_radiation_type     MoK\a
_diffrn_radiation_wavelength     0.71073
_diffrn_radiation_source     'fine-focus sealed tube'
_diffrn_radiation_monochromator     graphite
_diffrn_measurement_device_type     'Bruker APEXII CCD area-detector'
_diffrn_measurement_method     '\f and \w scans'
_diffrn_detector_area_resol_mean     ?
_diffrn_reflns_number     11264
_diffrn_reflns_av_R_equivalents     0.0178
_diffrn_reflns_av_sigmaI/netI     0.0158
_diffrn_reflns_theta_min     2.10
_diffrn_reflns_theta_max     27.54
_diffrn_reflns_theta_full     27.54
_diffrn_measured_fraction_theta_max     0.994
_diffrn_measured_fraction_theta_full     0.994
_diffrn_reflns_limit_h_min     -9
_diffrn_reflns_limit_h_max     9
_diffrn_reflns_limit_k_min     -10
_diffrn_reflns_limit_k_max     10
_diffrn_reflns_limit_l_min     -13
_diffrn_reflns_limit_l_max     13
_diffrn_standards_number     ?
_diffrn_standards_interval_count     ?
_diffrn_standards_interval_time     ?
_diffrn_standards_decay_%     ?
_refine_special_details
;
 Refinement of F^2^ against ALL reflections.  The weighted R-factor wR and
 goodness of fit S are based on F^2^, conventional R-factors R are based
 on F, with F set to zero for negative F^2^. The threshold expression of
 F^2^ > 2sigma(F^2^) is used only for calculating R-factors(gt) etc. and is
 not relevant to the choice of reflections for refinement.  R-factors based
 on F^2^ are statistically about twice as large as those based on F, and R-
 factors based on ALL data will be even larger.
;
_reflns_number_total     2756
_reflns_number_gt     2558
_reflns_threshold_expression     I>2sigma(I)
_refine_ls_structure_factor_coef     Fsqd
_refine_ls_matrix_type     full
_refine_ls_R_factor_all     0.0192
_refine_ls_R_factor_gt     0.0172
_refine_ls_wR_factor_gt     0.0429
_refine_ls_wR_factor_ref     0.0437
_refine_ls_goodness_of_fit_ref     1.035
_refine_ls_restrained_S_all     1.035
_refine_ls_number_reflns     2756
_refine_ls_number_parameters     118
_refine_ls_number_restraints     0
_refine_ls_hydrogen_treatment     constr
_refine_ls_weighting_scheme     calc
_refine_ls_weighting_details
         'calc w=1/[\s^2^(Fo^2^)+(0.0255P)^2^+0.0568P] where P=(Fo^2^+2Fc^2^)/3'
_atom_sites_solution_hydrogens     geom
_atom_sites_solution_primary     direct
_atom_sites_solution_secondary     difmap
_refine_ls_shift/su_max     0.001
_refine_ls_shift/su_mean     0.000
_refine_diff_density_max     0.335
_refine_diff_density_min     -0.197
_refine_ls_extinction_method     none
_refine_ls_extinction_coef     ?
loop_
    _atom_type_symbol
    _atom_type_description
    _atom_type_scat_dispersion_real
    _atom_type_scat_dispersion_imag
    _atom_type_scat_source
    'C' 'C' 0.0033 0.0016
                         'International Tables Vol C Tables 4.2.6.8 and 6.1.1.4'
    'H' 'H' 0.0000 0.0000
                         'International Tables Vol C Tables 4.2.6.8 and 6.1.1.4'
    'N' 'N' 0.0061 0.0033
                         'International Tables Vol C Tables 4.2.6.8 and 6.1.1.4'
    'S' 'S' 0.1246 0.1234
                         'International Tables Vol C Tables 4.2.6.8 and 6.1.1.4'
    'Ge' 'Ge' 0.1547 1.8001
                         'International Tables Vol C Tables 4.2.6.8 and 6.1.1.4'
_computing_data_collection     'APEX2 (Bruker, 2005)'
_computing_cell_refinement     'SAINT (Bruker, 2005)'
_computing_data_reduction     'SAINT (Bruker, 2005)'
_computing_structure_solution     'SHELXS97 (Sheldrick, 2008)'
_computing_structure_refinement     'SHELXL97 (Sheldrick, 2008)'
_computing_molecular_graphics     'SHELXTL (Sheldrick, 2008)'
_computing_publication_material     'SHELXTL (Sheldrick, 2008)'
loop_
    _atom_site_type_symbol
    _atom_site_label
    _atom_site_fract_x
    _atom_site_fract_y
    _atom_site_fract_z
    _atom_site_U_iso_or_equiv
    _atom_site_adp_type
    _atom_site_calc_flag
    _atom_site_refinement_flags
    _atom_site_occupancy
    _atom_site_symmetry_multiplicity
    _atom_site_disorder_assembly
    _atom_site_disorder_group
    Ge Ge1 0.534452(18) -0.015013(17) 0.647883(13) 0.02329(5) Uani d . 1 1 . .
    S S1 0.39310(5) 0.17306(4) 0.49657(4) 0.03133(9) Uani d . 1 1 . .
    S S2 0.34914(5) -0.14470(5) 0.84118(4) 0.03350(9) Uani d . 1 1 . .
    S S3 0.77604(5) 0.09503(5) 0.68057(4) 0.03090(9) Uani d . 1 1 . .
    N N1 0.6536(2) 0.80969(18) 0.03620(14) 0.0430(3) Uani d . 1 1 . .
    H H1A 0.6097 0.8421 -0.0415 0.052 Uiso d R 1 1 . .
    H H1B 0.6380 0.8934 0.0751 0.052 Uiso d R 1 1 . .
    N N2 0.94141(17) 0.20541(15) 0.34735(13) 0.0330(3) Uani d . 1 1 . .
    H H2A 0.8730 0.1634 0.4320 0.049 Uiso d R 1 1 . .
    H H2B 1.0236 0.1318 0.3323 0.049 Uiso d R 1 1 . .
    H H2C 0.8707 0.2230 0.2859 0.049 Uiso d R 1 1 . .
    N N3 0.82332(17) 0.56300(15) 0.22444(12) 0.0310(3) Uani d . 1 1 . .
    C C3 0.5509(2) 0.6512(2) 0.1331(2) 0.0471(4) Uani d . 1 1 . .
    H H3A 0.5581 0.5636 0.0884 0.057 Uiso calc R 1 1 . .
    H H3B 0.4234 0.6728 0.1586 0.057 Uiso calc R 1 1 . .
    C C4 0.6293(2) 0.5917(2) 0.25953(17) 0.0404(4) Uani d . 1 1 . .
    H H4A 0.6139 0.6763 0.3074 0.048 Uiso calc R 1 1 . .
    H H4B 0.5638 0.4867 0.3212 0.048 Uiso calc R 1 1 . .
    C C5 0.9224(2) 0.7215(2) 0.13193(18) 0.0462(4) Uani d . 1 1 . .
    H H5A 1.0512 0.7030 0.1096 0.055 Uiso calc R 1 1 . .
    H H5B 0.9088 0.8079 0.1780 0.055 Uiso calc R 1 1 . .
    C C6 0.8514(3) 0.7828(3) 0.00124(18) 0.0513(5) Uani d . 1 1 . .
    H H6A 0.9172 0.8886 -0.0584 0.062 Uiso calc R 1 1 . .
    H H6B 0.8699 0.6992 -0.0475 0.062 Uiso calc R 1 1 . .
    C C7 0.9006(3) 0.5008(2) 0.34801(17) 0.0416(4) Uani d . 1 1 . .
    H H7A 0.8031 0.4515 0.4279 0.050 Uiso calc R 1 1 . .
    H H7B 0.9606 0.5955 0.3625 0.050 Uiso calc R 1 1 . .
    C C8 1.0363(2) 0.3689(2) 0.33375(18) 0.0384(3) Uani d . 1 1 . .
    H H8A 1.1192 0.4095 0.2445 0.046 Uiso calc R 1 1 . .
    H H8B 1.1075 0.3511 0.4044 0.046 Uiso calc R 1 1 . .
loop_
    _atom_site_aniso_label
    _atom_site_aniso_U_11
    _atom_site_aniso_U_22
    _atom_site_aniso_U_33
    _atom_site_aniso_U_12
    _atom_site_aniso_U_13
    _atom_site_aniso_U_23
    Ge1 0.02519(8) 0.02634(8) 0.02008(8) 0.00381(5) -0.00971(5) -0.00663(6)
    S1 0.0419(2) 0.03052(18) 0.02880(19) 0.01500(14) -0.01897(15) -0.01251(14)
    S2 0.03277(19) 0.0426(2) 0.02247(17) -0.00458(15) -0.00702(14) -0.00547(15)
    S3 0.02968(18) 0.03499(19) 0.03217(19) 0.00113(14) -0.01403(14) -0.01165(15)
    N1 0.0604(9) 0.0426(8) 0.0369(7) 0.0181(6) -0.0304(7) -0.0153(6)
    N2 0.0350(6) 0.0325(6) 0.0308(6) 0.0071(5) -0.0105(5) -0.0066(5)
    N3 0.0387(7) 0.0290(6) 0.0265(6) 0.0061(5) -0.0144(5) -0.0056(5)
    C3 0.0397(9) 0.0499(10) 0.0598(11) 0.0059(7) -0.0220(8) -0.0214(9)
    C4 0.0414(9) 0.0377(8) 0.0375(9) 0.0026(7) -0.0057(7) -0.0067(7)
    C5 0.0395(9) 0.0485(10) 0.0411(9) -0.0035(7) -0.0160(7) 0.0046(8)
    C6 0.0546(11) 0.0568(11) 0.0310(9) 0.0061(9) -0.0104(8) 0.0037(8)
    C7 0.0641(11) 0.0337(8) 0.0330(8) 0.0120(7) -0.0255(8) -0.0097(7)
    C8 0.0391(8) 0.0371(8) 0.0404(9) 0.0034(6) -0.0211(7) -0.0062(7)
_geom_special_details
;
 All esds (except the esd in the dihedral angle between two l.s. planes)
 are estimated using the full covariance matrix.  The cell esds are taken
 into account individually in the estimation of esds in distances, angles
 and torsion angles; correlations between esds in cell parameters are only
 used when they are defined by crystal symmetry.  An approximate (isotropic)
 treatment of cell esds is used for estimating esds involving l.s. planes.
;
loop_
    _geom_bond_atom_site_label_1
    _geom_bond_atom_site_label_2
    _geom_bond_site_symmetry_2
    _geom_bond_distance
    _geom_bond_publ_flag
    Ge1 S3 . 2.1628(4) ?
    Ge1 S2 . 2.1658(4) ?
    Ge1 S1 2_656 2.2668(4) ?
    Ge1 S1 . 2.2780(4) ?
    S1 Ge1 2_656 2.2668(4) ?
    N1 C6 . 1.487(2) ?
    N1 C3 . 1.487(2) ?
    N1 H1A . 0.9000 ?
    N1 H1B . 0.9000 ?
    N2 C8 . 1.4845(19) ?
    N2 H2A . 0.8900 ?
    N2 H2B . 0.8900 ?
    N2 H2C . 0.8900 ?
    N3 C4 . 1.464(2) ?
    N3 C5 . 1.4637(19) ?
    N3 C7 . 1.467(2) ?
    C3 C4 . 1.495(2) ?
    C3 H3A . 0.9700 ?
    C3 H3B . 0.9700 ?
    C4 H4A . 0.9700 ?
    C4 H4B . 0.9700 ?
    C5 C6 . 1.504(2) ?
    C5 H5A . 0.9700 ?
    C5 H5B . 0.9700 ?
    C6 H6A . 0.9700 ?
    C6 H6B . 0.9700 ?
    C7 C8 . 1.509(2) ?
    C7 H7A . 0.9700 ?
    C7 H7B . 0.9700 ?
    C8 H8A . 0.9700 ?
    C8 H8B . 0.9700 ?
loop_
    _geom_angle_atom_site_label_1
    _geom_angle_atom_site_label_2
    _geom_angle_atom_site_label_3
    _geom_angle_site_symmetry_1
    _geom_angle_site_symmetry_3
    _geom_angle
    _geom_angle_publ_flag
    S3 Ge1 S2 . . 111.635(15) ?
    S3 Ge1 S1 . 2_656 111.482(15) ?
    S2 Ge1 S1 . 2_656 114.630(15) ?
    S3 Ge1 S1 . . 113.476(15) ?
    S2 Ge1 S1 . . 112.453(16) ?
    S1 Ge1 S1 2_656 . 91.835(13) ?
    Ge1 S1 Ge1 2_656 . 88.165(13) ?
    C6 N1 C3 . . 110.87(13) ?
    C6 N1 H1A . . 109.4 ?
    C3 N1 H1A . . 109.5 ?
    C6 N1 H1B . . 109.5 ?
    C3 N1 H1B . . 109.4 ?
    H1A N1 H1B . . 108.1 ?
    C8 N2 H2A . . 109.5 ?
    C8 N2 H2B . . 109.5 ?
    H2A N2 H2B . . 109.5 ?
    C8 N2 H2C . . 109.5 ?
    H2A N2 H2C . . 109.5 ?
    H2B N2 H2C . . 109.5 ?
    C4 N3 C5 . . 109.42(13) ?
    C4 N3 C7 . . 111.63(13) ?
    C5 N3 C7 . . 109.98(13) ?
    N1 C3 C4 . . 109.82(13) ?
    N1 C3 H3A . . 109.7 ?
    C4 C3 H3A . . 109.7 ?
    N1 C3 H3B . . 109.7 ?
    C4 C3 H3B . . 109.7 ?
    H3A C3 H3B . . 108.2 ?
    N3 C4 C3 . . 111.20(13) ?
    N3 C4 H4A . . 109.4 ?
    C3 C4 H4A . . 109.4 ?
    N3 C4 H4B . . 109.4 ?
    C3 C4 H4B . . 109.4 ?
    H4A C4 H4B . . 108.0 ?
    N3 C5 C6 . . 110.83(14) ?
    N3 C5 H5A . . 109.5 ?
    C6 C5 H5A . . 109.5 ?
    N3 C5 H5B . . 109.5 ?
    C6 C5 H5B . . 109.5 ?
    H5A C5 H5B . . 108.1 ?
    N1 C6 C5 . . 109.21(15) ?
    N1 C6 H6A . . 109.8 ?
    C5 C6 H6A . . 109.8 ?
    N1 C6 H6B . . 109.8 ?
    C5 C6 H6B . . 109.8 ?
    H6A C6 H6B . . 108.3 ?
    N3 C7 C8 . . 111.07(13) ?
    N3 C7 H7A . . 109.4 ?
    C8 C7 H7A . . 109.4 ?
    N3 C7 H7B . . 109.4 ?
    C8 C7 H7B . . 109.4 ?
    H7A C7 H7B . . 108.0 ?
    N2 C8 C7 . . 110.74(13) ?
    N2 C8 H8A . . 109.5 ?
    C7 C8 H8A . . 109.5 ?
    N2 C8 H8B . . 109.5 ?
    C7 C8 H8B . . 109.5 ?
    H8A C8 H8B . . 108.1 ?
loop_
    _geom_hbond_atom_site_label_D
    _geom_hbond_atom_site_label_H
    _geom_hbond_atom_site_label_A
    _geom_hbond_site_symmetry_A
    _geom_hbond_distance_DH
    _geom_hbond_distance_HA
    _geom_hbond_distance_DA
    _geom_hbond_angle_DHA
    N1 H1B S2 2_666 0.90 2.50 3.3864(14) 170
    N1 H1A S2 1_564 0.90 2.49 3.2990(14) 150
    N2 H2A S3 . 0.89 2.43 3.2781(13) 160
    N2 H2C S2 2_656 0.89 2.51 3.3467(13) 157
    N2 H2B S3 2_756 0.89 2.42 3.3021(13) 172
data_global
_journal_date_recd_electronic     2012-05-05
_journal_date_accepted     2012-05-15
_journal_name_full     'Acta Crystallographica, Section E'
_journal_year     2012
_journal_volume     68
_journal_issue      6
_journal_page_first     m822
_journal_page_last     m822
_journal_paper_category     QM
_journal_paper_doi     10.1107/S1600536812022040
_journal_coeditor_code     MW2068
_publ_contact_author_name     'Prof. Qian-Feng Zhang'
_publ_contact_author_address
;
Institute of Molecular Engineering and Applied Chemsitry
Anhui University of Technology
Ma'anshan, Anhui 243002,
People's Republic of China
;
_publ_contact_author_email     'zhangqf@ahut.edu.cn'
_publ_contact_author_fax     '86 555 2312041'
_publ_contact_author_phone     '86 555 2311059'
_publ_section_title
;
Bis[4-(2-azaniumylethyl)piperazin-1-ium]
di-\m-sulfido-bis[disulfidogermanate(II)]
;
loop_
    _publ_author_name
    _publ_author_address
    'Bei-Bei Zhang'
;
Institute of Molecular Engineering and Applied Chemsitry
Anhui University of Technology
Ma'anshan
Anhui 243002,
People's Republic of China
;
    'Chao Xu'
;
Institute of Molecular Engineering and Applied Chemsitry
Anhui University of Technology
Ma'anshan
Anhui 243002,
People's Republic of China
;
    'Taike Duan'
;
Institute of Molecular Engineering and Applied Chemsitry
Anhui University of Technology
Ma'anshan
Anhui 243002,
People's Republic of China
;
    'Qun Chen'
;
Department of Applied Chemistry,
School of Petrochemical Engineering,
Changzhou University
Jiangsu 213164,
People's Republic of China
;
    'Qian-Feng Zhang'
;
Institute of Molecular Engineering and Applied Chemsitry
Anhui University of Technology
Ma'anshan
Anhui 243002,
People's Republic of China
Department of Applied Chemistry,
School of Petrochemical Engineering,
Changzhou University
Jiangsu 213164,
People's Republic of China
;
