# Supplementary material for: Bis[4-(2-aza­niumyleth­yl)piperazin-1-ium] di-μ-sulfido-bis­[disulfido­germanate(II)]
Source: Acta Crystallogr Sect E Struct Rep Online. 2012 May 26;68(Pt 6):m822. doi: 10.1107/S1600536812022040 (PMC3379143; doi:10.1107/S1600536812022040)
Supplement: Supplementary file 2 [file e-68-0m822-Isup2.hkl]

# 
# h,k,l, Fc-squared, Fo-squared, sigma(Fo-squared) and status flag 
# 
data_I
_shelx_title ' p-1_p in P-1' 
_shelx_refln_list_code          4 
_shelx_F_calc_maximum       95.72 
_exptl_crystal_F_000       308.00 
_reflns_d_resolution_high  0.7687 
 
loop_ 
 _symmetry_equiv_pos_as_xyz 
 'x, y, z' 
 '-x, -y, -z' 
 
_cell_length_a     7.4985 
_cell_length_b     8.2709 
_cell_length_c    10.4177 
_cell_angle_alpha  72.156 
_cell_angle_beta   78.323 
_cell_angle_gamma  89.792 
 
_shelx_F_squared_multiplier     1.000 
 
loop_ 
 _refln_index_h 
 _refln_index_k 
 _refln_index_l 
 _refln_F_squared_calc 
 _refln_F_squared_meas 
 _refln_F_squared_sigma 
 _refln_observed_status 
   1   0   0     3730.36     3991.36     37.32 o 
   2   0   0     2226.96     2138.40     16.42 o 
   3   0   0      339.53      370.62      3.30 o 
   4   0   0       22.63       26.03      1.10 o 
   5   0   0       24.81       30.48      1.83 o 
   6   0   0       16.51       18.43      1.20 o 
   7   0   0      414.23      413.96      5.38 o 
   8   0   0        0.47        1.93      1.72 o 
  -9   1   0       64.01       60.73      5.76 o 
  -8   1   0      138.99      144.35      4.91 o 
  -7   1   0      218.81      230.26      4.04 o 
  -6   1   0        0.84        1.94      0.84 o 
  -5   1   0       36.64       42.94      1.45 o 
  -4   1   0      166.69      168.66      2.50 o 
  -3   1   0      276.51      297.34      3.28 o 
  -2   1   0       45.16       49.31      1.29 o 
  -1   1   0     4125.69     4397.68     32.35 o 
   0   1   0     5789.12     6210.62     79.74 o 
   1   1   0     9162.47     8856.31     65.06 o 
   2   1   0     1022.84      983.02      5.99 o 
   3   1   0     3156.29     3159.60     16.33 o 
   4   1   0     1399.33     1487.54     11.35 o 
   5   1   0       42.74       44.20      1.49 o 
   6   1   0      121.64      132.54      2.67 o 
   7   1   0       91.60       99.41      2.83 o 
   8   1   0       56.18       56.74      3.30 o 
  -9   2   0       37.27       41.01      7.55 o 
  -8   2   0       62.53       61.22      4.15 o 
  -7   2   0       29.20       28.04      2.54 o 
  -6   2   0       42.22       44.38      2.67 o 
  -5   2   0      216.80      219.00      3.65 o 
  -4   2   0     1004.01      983.25      7.12 o 
  -3   2   0     1513.39     1549.76      9.24 o 
  -2   2   0       59.71       53.61      2.01 o 
  -1   2   0     6910.34     6960.98     37.89 o 
   2   2   0     1653.24     1621.18      9.75 o 
   3   2   0     4136.59     4028.80     20.74 o 
   4   2   0     2244.37     2148.41     12.02 o 
   5   2   0      186.86      196.18      2.95 o 
   6   2   0      510.57      526.98      7.85 o 
   7   2   0        8.89        7.73      1.52 o 
   8   2   0      150.59      148.57      4.51 o 
  -9   3   0       74.46       72.63      9.80 o 
  -8   3   0       13.03       13.46      2.68 o 
  -7   3   0      389.67      379.90      7.40 o 
  -6   3   0       46.59       47.22      2.80 o 
  -5   3   0      302.10      301.47      5.07 o 
  -4   3   0     2225.27     2148.92     15.44 o 
  -3   3   0      730.63      707.80      9.52 o 
  -2   3   0     2500.57     2512.62     14.56 o 
  -1   3   0     2013.35     2052.07     13.69 o 
   0   3   0      144.52      147.05      2.37 o 
   1   3   0      123.01      124.07      2.57 o 
   2   3   0     2743.85     2753.69     18.37 o 
   3   3   0     4456.36     4403.97     21.16 o 
   4   3   0     2186.70     2186.68     12.43 o 
   5   3   0      664.75      640.90      7.07 o 
   6   3   0      193.05      188.60      4.00 o 
   7   3   0        3.68        4.93      1.80 o 
   8   3   0      123.74      134.16      5.13 o 
  -9   4   0       26.70       21.99      5.38 o 
  -8   4   0      211.14      207.16      7.25 o 
  -7   4   0      544.06      548.47      9.31 o 
  -6   4   0      234.01      226.97      5.54 o 
  -5   4   0      158.30      149.31      3.64 o 
  -4   4   0      883.29      834.41     10.38 o 
  -3   4   0      929.82      895.63      7.34 o 
  -2   4   0     2386.72     2405.52     16.01 o 
  -1   4   0     1496.05     1510.71     11.15 o 
   0   4   0       49.08       49.93      1.51 o 
   1   4   0       26.16       28.83      1.11 o 
   2   4   0     1555.74     1518.90      9.80 o 
   3   4   0     2410.12     2416.96     17.57 o 
   4   4   0       86.97       81.89      2.79 o 
   5   4   0     1010.52      982.03     11.40 o 
   6   4   0      244.50      233.57      4.67 o 
   7   4   0       18.50       23.01      2.18 o 
   8   4   0        1.16       -1.04      1.77 o 
  -8   5   0      172.99      165.39      6.83 o 
  -7   5   0      314.97      306.14      8.77 o 
  -6   5   0        6.96        9.43      2.17 o 
  -5   5   0       61.57       68.42      3.33 o 
  -4   5   0        8.45        8.03      1.33 o 
  -3   5   0       73.10       71.22      3.58 o 
  -2   5   0     1564.82     1524.86     15.06 o 
  -1   5   0     1015.14     1008.16      9.03 o 
   0   5   0     1359.95     1397.49     10.27 o 
   1   5   0     2047.89     2005.14     12.39 o 
   2   5   0     1769.47     1727.23     14.01 o 
   3   5   0      194.46      193.16      4.13 o 
   4   5   0        9.89        9.04      1.46 o 
   5   5   0       13.49       18.76      1.95 o 
   6   5   0      217.98      214.69      5.57 o 
   7   5   0       28.81       26.46      2.64 o 
   8   5   0       62.25       61.29      6.06 o 
  -8   6   0       73.24       69.53      6.39 o 
  -7   6   0       69.67       68.04      4.66 o 
  -6   6   0        2.24        0.29      1.99 o 
  -5   6   0        8.08        9.61      2.23 o 
  -4   6   0      269.80      273.51      6.85 o 
  -3   6   0       47.69       46.91      2.57 o 
  -2   6   0      221.31      218.92      4.80 o 
  -1   6   0      556.80      538.47      6.67 o 
   0   6   0     1152.23     1126.51     10.63 o 
   1   6   0     2831.36     2775.83     19.99 o 
   2   6   0     2530.08     2498.24     19.19 o 
   3   6   0       86.62       88.83      3.25 o 
   4   6   0       34.10       34.50      2.43 o 
   5   6   0      146.16      143.16      4.35 o 
   6   6   0       76.07       82.00      6.77 o 
   7   6   0       24.92       25.56      3.16 o 
  -7   7   0        0.82       -0.72      2.44 o 
  -6   7   0       46.26       45.86      4.17 o 
  -5   7   0       29.27       36.07      3.56 o 
  -4   7   0      335.09      324.95      8.01 o 
  -3   7   0        3.89        6.54      1.73 o 
  -2   7   0        1.20        1.02      1.19 o 
  -1   7   0      132.48      130.77      3.63 o 
   0   7   0      390.00      388.91      6.55 o 
   1   7   0     1751.21     1765.06     18.02 o 
   2   7   0      557.24      536.22      8.71 o 
   3   7   0       78.37       72.50      3.32 o 
   4   7   0      204.89      206.65      5.30 o 
   5   7   0      212.24      194.64      6.11 o 
   6   7   0      115.41      109.91      5.07 o 
  -6   8   0       13.62       18.59      3.27 o 
  -5   8   0        9.02        6.72      3.47 o 
  -4   8   0        0.22        0.48      2.09 o 
  -3   8   0        9.40       10.02      2.15 o 
  -2   8   0       74.40       72.68      3.65 o 
  -1   8   0        2.00        1.73      1.56 o 
   0   8   0      103.25      108.88      4.19 o 
   1   8   0      331.65      336.08      7.19 o 
   2   8   0      174.74      173.34      8.07 o 
   3   8   0      126.12      117.87      4.78 o 
   4   8   0      357.08      365.21      8.23 o 
   5   8   0      401.61      412.71     10.52 o 
  -5   9   0      132.64      128.09      6.37 o 
  -4   9   0       31.32       33.33      3.93 o 
  -3   9   0      193.59      196.06      7.19 o 
  -2   9   0       71.60       73.41      4.71 o 
  -1   9   0       15.76       20.72      3.09 o 
   0   9   0       39.92       37.18      3.74 o 
   1   9   0       22.89       18.53      2.60 o 
   2   9   0        2.98        2.23      1.89 o 
   3   9   0      179.78      191.63      7.26 o 
   4   9   0      349.08      354.37     10.00 o 
  -2  10   0       42.37       37.45      5.07 o 
  -1  10   0        8.95        6.80      4.60 o 
   0  10   0       82.91       85.34      5.33 o 
   1  10   0        8.33        6.71      3.43 o 
  -3  -9   1       24.87       29.65      3.91 o 
  -2  -9   1       31.95       31.30      3.29 o 
  -1  -9   1        3.23        5.82      2.10 o 
   0  -9   1      230.43      233.33      7.54 o 
   1  -9   1      311.40      313.96     22.83 o 
   2  -9   1       30.53       25.76      4.34 o 
   3  -9   1       19.43       22.02      4.15 o 
   4  -9   1        2.32        0.42      2.40 o 
  -4  -8   1      161.99      162.03      8.05 o 
  -3  -8   1       92.72       90.84      4.74 o 
  -2  -8   1      157.36      150.63      5.21 o 
  -1  -8   1        2.41        2.42      1.70 o 
   0  -8   1      168.25      169.88      5.22 o 
   1  -8   1      588.30      582.76     10.93 o 
   2  -8   1       36.60       39.96      3.50 o 
   3  -8   1      180.70      179.50      6.30 o 
   4  -8   1      261.38      273.62      7.90 o 
   5  -8   1       30.53       38.60      3.89 o 
   6  -8   1        6.35        3.40      3.12 o 
  -6  -7   1      199.54      197.97      7.50 o 
  -5  -7   1      302.84      302.49      7.55 o 
  -4  -7   1      182.17      191.78      5.85 o 
  -3  -7   1      298.65      299.93      6.92 o 
  -2  -7   1      218.51      218.13      5.75 o 
  -1  -7   1       15.35       12.61      2.00 o 
   0  -7   1      156.58      153.50      6.50 o 
   1  -7   1        5.58        5.26      1.35 o 
   2  -7   1       35.84       44.27      2.84 o 
   3  -7   1      394.77      386.88      8.50 o 
   4  -7   1      606.59      595.79     11.01 o 
   5  -7   1      354.15      352.91      8.80 o 
   6  -7   1      128.69      147.76      6.26 o 
   7  -7   1      148.98      153.92     10.57 o 
  -7  -6   1       43.15       45.08      3.84 o 
  -6  -6   1      258.71      245.25      6.18 o 
  -5  -6   1      294.45      279.10      6.20 o 
  -4  -6   1       28.28       31.03      2.43 o 
  -3  -6   1      114.77      105.86      3.93 o 
  -2  -6   1      169.90      173.42      4.73 o 
  -1  -6   1       73.32       73.72      3.16 o 
   0  -6   1        2.49        1.92      0.95 o 
   1  -6   1      520.83      531.30      6.29 o 
   2  -6   1        2.07        2.01      1.06 o 
   3  -6   1      607.13      599.30      9.96 o 
   4  -6   1     1372.72     1352.79     16.76 o 
   5  -6   1      494.52      515.14      9.96 o 
   6  -6   1      382.23      378.09     11.05 o 
   7  -6   1      307.59      321.69     14.62 o 
   8  -6   1        3.01       11.80      3.87 o 
  -7  -5   1      403.36      409.40      7.96 o 
  -6  -5   1      923.22      903.48     10.42 o 
  -5  -5   1      240.89      244.61      5.74 o 
  -4  -5   1       16.65       14.21      1.57 o 
  -3  -5   1       32.20       32.52      2.31 o 
  -2  -5   1      222.57      213.88      4.76 o 
  -1  -5   1       99.50      108.81      2.81 o 
   0  -5   1      653.30      659.47      7.04 o 
   1  -5   1      777.54      764.93      8.53 o 
   2  -5   1       25.91       23.47      1.54 o 
   3  -5   1      784.93      766.25     15.16 o 
   4  -5   1      521.55      517.31      8.94 o 
   5  -5   1      740.48      728.91     14.96 o 
   6  -5   1     1206.84     1174.61     15.90 o 
   7  -5   1      331.74      334.83     15.45 o 
   8  -5   1      146.69      149.64     10.75 o 
  -8  -4   1       89.80       96.00      4.79 o 
  -7  -4   1      782.78      785.41     14.45 o 
  -6  -4   1      670.26      682.59      8.52 o 
  -5  -4   1      134.70      139.57      4.55 o 
  -4  -4   1      263.11      250.37      4.39 o 
  -3  -4   1      268.25      267.55      6.25 o 
  -2  -4   1      917.73      957.17      8.05 o 
  -1  -4   1      124.62      126.43      2.67 o 
   0  -4   1      423.57      400.12      4.37 o 
   1  -4   1      369.30      353.09      4.51 o 
   2  -4   1      213.01      225.98      3.55 o 
   3  -4   1      313.28      322.83      4.87 o 
   4  -4   1       22.85       24.24      1.75 o 
   5  -4   1       11.31       16.61      2.64 o 
   6  -4   1     1044.67     1010.54     15.83 o 
   7  -4   1      535.20      510.43     10.53 o 
   8  -4   1      341.29      362.03     11.30 o 
   9  -4   1      458.67      470.88     21.57 o 
  -8  -3   1      158.16      171.72      5.18 o 
  -7  -3   1      743.79      757.80     10.18 o 
  -6  -3   1      574.02      574.81      7.35 o 
  -5  -3   1       62.86       62.05      2.43 o 
  -4  -3   1      299.39      289.79      4.18 o 
  -3  -3   1     3181.62     3155.69     17.65 o 
  -2  -3   1        7.47        5.08      0.68 o 
  -1  -3   1     1189.32     1249.40      8.03 o 
   0  -3   1      627.24      643.73      5.86 o 
   1  -3   1      274.73      302.40      4.90 o 
   2  -3   1     1024.82      999.99      7.87 o 
   3  -3   1      621.43      656.33      8.14 o 
   4  -3   1      431.88      424.95      5.22 o 
   5  -3   1       50.95       46.30      2.20 o 
   6  -3   1       48.98       53.99      2.87 o 
   7  -3   1      353.75      352.85      7.06 o 
   8  -3   1      317.20      313.30      8.51 o 
   9  -3   1      548.62      574.05     16.01 o 
  -8  -2   1      216.70      223.91      5.61 o 
  -7  -2   1      226.26      234.34      5.22 o 
  -6  -2   1      103.64      103.10      3.01 o 
  -5  -2   1      654.22      644.22      6.37 o 
  -4  -2   1     2694.51     2650.29     18.21 o 
  -3  -2   1     4998.65     4969.37     25.55 o 
  -2  -2   1     2026.33     2106.16     12.79 o 
  -1  -2   1       88.24       87.57      1.52 o 
   0  -2   1      322.05      325.04      3.80 o 
   1  -2   1      927.53     1032.59      7.80 o 
   2  -2   1     2768.33     2921.39     16.01 o 
   3  -2   1       25.29       26.57      1.01 o 
   4  -2   1      103.67      101.78      1.98 o 
   5  -2   1      200.00      203.36      3.79 o 
   6  -2   1      387.95      376.57      5.81 o 
   7  -2   1      168.40      167.56      4.26 o 
   8  -2   1      306.60      307.58      9.68 o 
   9  -2   1      469.64      502.62     30.99 o 
  -9  -1   1       28.62       36.07      3.80 o 
  -8  -1   1      124.31      129.56      4.72 o 
  -7  -1   1       56.65       62.64      2.63 o 
  -6  -1   1        5.17        4.20      1.02 o 
  -5  -1   1      330.80      323.33      3.84 o 
  -4  -1   1     4866.43     4826.66     23.13 o 
  -3  -1   1     4488.09     4500.00     22.59 o 
  -2  -1   1     2218.13     2206.48     12.79 o 
  -1  -1   1     5294.04     5372.42     27.76 o 
   0  -1   1     1500.96     1610.86     12.38 o 
   2  -1   1      706.27      743.82      5.11 o 
   3  -1   1      818.95      812.62      5.51 o 
   4  -1   1      415.84      442.40      4.39 o 
   5  -1   1     1272.85     1269.22      8.22 o 
   6  -1   1      604.29      630.79      5.69 o 
   7  -1   1       82.92       83.82      4.29 o 
   8  -1   1      219.45      233.32      7.16 o 
   9  -1   1      166.08      174.28      8.45 o 
  -9   0   1       71.57       70.14      6.96 o 
  -8   0   1      151.11      152.17      4.10 o 
  -7   0   1      124.72      132.19      3.53 o 
  -6   0   1       65.92       65.05      2.13 o 
  -5   0   1     1261.78     1303.35      9.33 o 
  -4   0   1     3520.17     3491.96     17.37 o 
  -3   0   1       86.95       75.26      1.63 o 
  -2   0   1     1092.69     1083.46      6.97 o 
   0   0   1     1638.49     1772.72     22.71 o 
   1   0   1     2124.91     2211.98     21.53 o 
   2   0   1     1526.50     1627.19     10.13 o 
   3   0   1     1760.91     1787.64      9.18 o 
   4   0   1      319.92      291.28      2.97 o 
   5   0   1     2746.15     2726.28     14.45 o 
   6   0   1      998.23      977.38      7.01 o 
   7   0   1      118.54      121.08      2.59 o 
   8   0   1      115.22      121.60      5.29 o 
  -9   1   1       29.07       33.23      4.88 o 
  -8   1   1      278.39      272.96      6.44 o 
  -7   1   1      306.92      299.89      5.10 o 
  -6   1   1      725.05      728.57      8.21 o 
  -5   1   1     1853.38     1788.47     14.63 o 
  -4   1   1     2779.34     2854.71     25.56 o 
  -3   1   1      228.13      232.79      3.64 o 
  -2   1   1       42.18       32.51      1.95 o 
  -1   1   1     7337.62     7261.47    221.00 o 
   0   1   1     1434.93     1561.41     20.82 o 
   1   1   1       38.41       30.58      1.72 o 
   2   1   1     6711.08     6894.53     38.56 o 
   3   1   1      149.05      154.46      1.86 o 
   4   1   1      769.66      753.72      5.40 o 
   5   1   1     1024.29     1000.71      7.11 o 
   6   1   1      342.68      349.16      4.20 o 
   7   1   1      248.80      236.69      3.54 o 
   8   1   1      429.92      463.83     27.69 o 
  -9   2   1       14.00       12.76      3.13 o 
  -8   2   1      154.96      165.30      5.77 o 
  -7   2   1      425.79      429.57      6.85 o 
  -6   2   1     1164.83     1124.70     11.04 o 
  -5   2   1     3113.61     3073.19     21.10 o 
  -4   2   1       18.77       16.16      0.98 o 
  -3   2   1      237.03      236.72      4.24 o 
  -2   2   1      457.69      463.05      5.05 o 
  -1   2   1     3683.84     3682.17     27.44 o 
   0   2   1     6566.32     6541.43     46.48 o 
   2   2   1     2961.69     3038.94     22.46 o 
   3   2   1      166.82      187.48      2.70 o 
   4   2   1      247.01      245.63      2.68 o 
   5   2   1      104.71      103.53      1.98 o 
   6   2   1       37.70       36.02      1.69 o 
   7   2   1      148.68      154.27      4.59 o 
   8   2   1      396.42      424.87      8.17 o 
  -9   3   1        2.94        0.16      2.51 o 
  -8   3   1       65.27       61.01      3.75 o 
  -7   3   1      109.52      113.90      4.38 o 
  -6   3   1     1010.82      988.42     10.41 o 
  -5   3   1     1942.05     1904.77     16.16 o 
  -4   3   1      750.13      739.91      7.62 o 
  -3   3   1      382.99      361.30      4.64 o 
  -2   3   1     2716.92     2617.93     16.79 o 
  -1   3   1     3139.21     3216.94     19.36 o 
   0   3   1       10.79        8.72      0.59 o 
   1   3   1      141.29      129.39      2.10 o 
   2   3   1      468.59      521.01      4.80 o 
   3   3   1      131.39      134.46      2.27 o 
   4   3   1       16.32       13.27      1.03 o 
   5   3   1      360.89      369.05      4.58 o 
   6   3   1      256.65      263.33      4.57 o 
   7   3   1      173.92      188.24      4.20 o 
   8   3   1      219.92      222.77      6.20 o 
   9   3   1      162.61      194.92      9.12 o 
  -8   4   1        9.49       12.00      2.43 o 
  -7   4   1        1.12        5.00      1.88 o 
  -6   4   1      461.93      455.56      6.93 o 
  -5   4   1      311.02      301.82      5.19 o 
  -4   4   1      774.54      750.28      8.04 o 
  -3   4   1     2212.05     2152.51     15.53 o 
  -2   4   1     7502.18     7486.16     42.70 o 
  -1   4   1     2624.07     2584.10     15.19 o 
   0   4   1      241.00      253.42      2.93 o 
   1   4   1     1099.77     1142.35      7.54 o 
   2   4   1      277.71      293.82      3.48 o 
   3   4   1        1.89        2.67      0.74 o 
   4   4   1       42.54       50.70      1.95 o 
   5   4   1      382.58      382.79      5.45 o 
   6   4   1       55.61       56.50      2.49 o 
   7   4   1      134.77      142.30      4.43 o 
   8   4   1      137.35      143.44      5.34 o 
  -8   5   1        3.10        3.38      2.11 o 
  -7   5   1        2.23       -1.11      1.98 o 
  -6   5   1       13.73       13.29      2.26 o 
  -5   5   1       73.44       70.39      2.93 o 
  -4   5   1      324.46      310.74      5.22 o 
  -3   5   1     2455.85     2424.98     17.66 o 
  -2   5   1     4157.25     4004.49     25.48 o 
  -1   5   1     1737.30     1717.93     16.79 o 
   0   5   1      270.62      253.25      5.15 o 
   1   5   1     1070.86     1055.06      8.66 o 
   2   5   1      751.50      752.55      6.56 o 
   3   5   1       25.05       25.40      1.68 o 
   4   5   1      245.24      250.97      4.85 o 
   5   5   1      136.67      137.01      3.88 o 
   6   5   1      136.39      128.88      4.05 o 
   7   5   1      164.14      169.73      6.69 o 
   8   5   1       26.38       28.64      3.82 o 
  -8   6   1        2.61        4.91      2.39 o 
  -7   6   1       67.85       61.64      4.97 o 
  -6   6   1       22.38       24.31      2.85 o 
  -5   6   1        2.24        3.61      1.70 o 
  -4   6   1      167.34      166.76      4.12 o 
  -3   6   1     1340.51     1333.81     12.19 o 
  -2   6   1     1528.32     1502.16     12.97 o 
  -1   6   1      105.11      108.06      3.10 o 
   0   6   1     1426.88     1409.52     12.18 o 
   1   6   1      497.74      476.72      5.80 o 
   2   6   1      662.59      648.57      7.09 o 
   3   6   1      176.37      168.59      5.61 o 
   4   6   1      134.84      129.14      3.85 o 
   5   6   1       23.20       22.59      2.77 o 
   6   6   1      212.17      225.53      5.58 o 
   7   6   1      103.74      101.30      5.37 o 
  -7   7   1      110.04      103.22      5.86 o 
  -6   7   1      273.79      289.26      8.38 o 
  -5   7   1      122.46      119.05      9.88 o 
  -4   7   1      110.86      116.50      4.99 o 
  -3   7   1      533.64      527.86      8.33 o 
  -2   7   1       46.77       49.08      2.53 o 
  -1   7   1      128.49      134.82      4.20 o 
   0   7   1      669.46      690.75      8.39 o 
   1   7   1     1924.10     1891.01     15.84 o 
   2   7   1      481.64      482.80      7.20 o 
   3   7   1      275.91      267.09      6.86 o 
   4   7   1      199.28      199.92      5.03 o 
   5   7   1       28.68       24.66      2.46 o 
   6   7   1      174.47      184.28      7.30 o 
  -6   8   1      137.71      152.42      9.23 o 
  -5   8   1      195.71      205.85      7.27 o 
  -4   8   1      345.84      341.14     14.81 o 
  -3   8   1      234.86      246.31      5.52 o 
  -2   8   1        6.51        6.97      1.92 o 
  -1   8   1       62.34       66.28      5.68 o 
   0   8   1      511.53      519.82      8.72 o 
   1   8   1      628.29      602.86     11.16 o 
   2   8   1      240.76      249.08      6.19 o 
   3   8   1      317.60      310.85      6.42 o 
   4   8   1      178.97      170.74      6.32 o 
   5   8   1        0.93        0.23      1.85 o 
  -5   9   1       76.49       68.87      4.97 o 
  -4   9   1      318.69      332.28     11.97 o 
  -3   9   1      148.14      152.82      6.40 o 
  -2   9   1       61.79       63.60      3.81 o 
  -1   9   1      145.86      140.12      5.32 o 
   0   9   1      396.72      404.03     14.43 o 
   1   9   1      149.86      151.33      6.08 o 
   2   9   1       10.46        8.58      2.19 o 
   3   9   1       52.86       59.08      3.88 o 
   4   9   1       59.52       63.67      4.74 o 
  -3  10   1      100.19      103.03      5.93 o 
  -2  10   1      194.61      216.59      9.59 o 
  -1  10   1      350.40      364.53     14.54 o 
   0  10   1      259.17      268.45      8.38 o 
   1  10   1       21.52       21.51      6.43 o 
   2  10   1       13.48       11.09      3.60 o 
  -2  -9   2       29.65       30.29      3.95 o 
  -1  -9   2      115.25      120.71      5.46 o 
   0  -9   2      272.86      268.38     12.90 o 
   1  -9   2      191.32      187.65     15.33 o 
   2  -9   2       93.27       95.37      6.68 o 
   3  -9   2      186.19      184.04     14.18 o 
   4  -9   2      228.64      237.17      9.73 o 
  -4  -8   2       55.95       64.24      4.98 o 
  -3  -8   2        1.18        3.24      1.99 o 
  -2  -8   2        4.72        2.54      1.85 o 
  -1  -8   2      159.06      154.65      8.99 o 
   0  -8   2      380.72      395.33      8.05 o 
   1  -8   2      311.41      316.91      8.32 o 
   2  -8   2      564.24      563.70     14.42 o 
   3  -8   2      511.65      504.94     14.86 o 
   4  -8   2      109.90      117.28      5.54 o 
   5  -8   2       21.37       23.02      4.35 o 
  -5  -7   2       22.14       19.48      5.57 o 
  -4  -7   2       52.06       56.02      4.61 o 
  -3  -7   2       66.95       71.58      3.91 o 
  -2  -7   2       87.54       86.63      3.98 o 
  -1  -7   2       83.48       90.45      6.33 o 
   0  -7   2      602.11      598.72     13.40 o 
   1  -7   2      791.73      795.51     10.68 o 
   2  -7   2      785.26      801.54     12.53 o 
   3  -7   2     1765.63     1741.11     20.40 o 
   4  -7   2       68.21       75.78      5.59 o 
   5  -7   2       13.02       17.75      3.49 o 
   6  -7   2      109.23      108.59      6.94 o 
   7  -7   2       32.41       37.15      5.09 o 
  -6  -6   2        4.95        3.16      2.60 o 
  -5  -6   2       89.34       89.01      4.39 o 
  -4  -6   2        7.08        7.29      1.89 o 
  -3  -6   2      105.83       99.32      4.00 o 
  -2  -6   2       12.06       12.19      1.88 o 
  -1  -6   2      153.06      145.77      4.32 o 
   0  -6   2      255.50      268.88      5.53 o 
   1  -6   2      228.47      234.54      4.56 o 
   2  -6   2     1482.52     1504.30     14.96 o 
   3  -6   2      844.78      854.89     12.61 o 
   4  -6   2      691.63      669.79     11.12 o 
   5  -6   2      446.28      467.70      9.53 o 
   6  -6   2      582.60      564.56     13.83 o 
   7  -6   2      234.22      239.56     10.14 o 
  -7  -5   2       41.58       44.59      4.25 o 
  -6  -5   2       70.45       65.47      3.89 o 
  -5  -5   2        0.82        1.65      1.31 o 
  -4  -5   2       60.35       62.88      2.94 o 
  -3  -5   2       21.14       24.44      2.03 o 
  -2  -5   2      385.54      368.02      6.51 o 
  -1  -5   2     1016.33      978.40      9.54 o 
   0  -5   2      170.60      172.34      3.65 o 
   1  -5   2       10.26       10.97      1.30 o 
   2  -5   2      382.51      378.29      6.98 o 
   3  -5   2      372.53      378.50      6.18 o 
   4  -5   2      307.41      315.83      6.88 o 
   5  -5   2     1183.49     1194.34     20.79 o 
   6  -5   2     1693.76     1729.64     25.33 o 
   7  -5   2      391.39      391.01     11.51 o 
   8  -5   2       11.75       14.03      5.62 o 
  -7  -4   2      199.36      205.31      6.07 o 
  -6  -4   2      242.13      236.63      5.10 o 
  -5  -4   2       57.08       56.54      2.62 o 
  -4  -4   2      364.26      361.60      5.53 o 
  -3  -4   2      107.96      107.76      3.13 o 
  -2  -4   2     1859.95     1839.08     12.96 o 
  -1  -4   2     2095.40     2045.85     14.95 o 
   0  -4   2       47.69       43.92      1.79 o 
   1  -4   2      194.18      206.26      3.52 o 
   2  -4   2      531.56      540.22      5.92 o 
   3  -4   2       24.98       24.57      3.07 o 
   4  -4   2      716.98      722.76      8.57 o 
   5  -4   2     1523.33     1517.63     16.89 o 
   6  -4   2      990.90     1002.35     27.27 o 
   7  -4   2      156.07      164.83     13.32 o 
   8  -4   2       89.75       78.48      9.55 o 
   9  -4   2       45.72       39.72      8.12 o 
  -8  -3   2      100.28      102.22      5.59 o 
  -7  -3   2      446.92      449.98      7.49 o 
  -6  -3   2      265.39      251.64      4.94 o 
  -5  -3   2     1201.49     1148.06     10.68 o 
  -4  -3   2      335.94      328.71      4.47 o 
  -3  -3   2        0.05        1.66      0.69 o 
  -2  -3   2     1515.47     1482.51     10.57 o 
  -1  -3   2     2035.30     2051.99     12.96 o 
   0  -3   2      211.41      205.16      3.56 o 
   1  -3   2     1470.73     1488.55     11.08 o 
   2  -3   2      952.75      969.61      7.25 o 
   3  -3   2      838.58      871.47      6.88 o 
   4  -3   2      421.31      402.95      5.21 o 
   5  -3   2     2136.45     2149.86     16.13 o 
   6  -3   2      777.17      750.93     11.58 o 
   7  -3   2        4.59        5.36      2.12 o 
   8  -3   2      319.80      303.81     15.59 o 
   9  -3   2      208.58      230.47     14.98 o 
  -8  -2   2      158.64      160.77      6.45 o 
  -7  -2   2      401.53      393.90      6.95 o 
  -6  -2   2       14.18       15.28      1.49 o 
  -5  -2   2      267.00      271.24      4.46 o 
  -4  -2   2      923.08      911.91      7.65 o 
  -3  -2   2        0.67        2.20      0.67 o 
  -2  -2   2       63.87       68.62      1.66 o 
  -1  -2   2     1032.94     1084.92      7.61 o 
   0  -2   2      224.53      225.81      2.88 o 
   1  -2   2     5808.65     6105.36     39.81 o 
   2  -2   2     3240.70     3304.34     17.99 o 
   3  -2   2     2169.49     2189.11     12.99 o 
   4  -2   2     1264.87     1255.49      8.85 o 
   5  -2   2      802.75      818.83      8.81 o 
   6  -2   2        6.26        8.09      1.39 o 
   7  -2   2       47.66       51.53      3.21 o 
   8  -2   2      263.20      275.70      9.92 o 
   9  -2   2      411.96      413.69     13.08 o 
  -8  -1   2      680.10      743.03     13.28 o 
  -7  -1   2       96.94      102.23      4.12 o 
  -6  -1   2      124.08      128.89      3.09 o 
  -5  -1   2        2.57        2.92      0.86 o 
  -4  -1   2        3.86        1.96      0.73 o 
  -3  -1   2       49.04       59.29      1.88 o 
  -2  -1   2      136.89      128.64      2.20 o 
  -1  -1   2     6243.93     6402.27     32.31 o 
   0  -1   2      126.92      122.65      1.78 o 
   1  -1   2     4348.98     4612.86     34.22 o 
   2  -1   2     8089.45     8341.67     51.10 o 
   3  -1   2     2707.25     2671.11     16.07 o 
   4  -1   2     3835.87     3820.28     22.99 o 
   5  -1   2     1004.67      994.38      6.78 o 
   6  -1   2        7.93        8.09      1.16 o 
   7  -1   2       81.74       89.50      3.61 o 
   8  -1   2      388.05      394.10      9.32 o 
   9  -1   2      141.95      147.21     17.43 o 
  -9   0   2      383.67      413.33     10.13 o 
  -8   0   2      649.85      678.99      8.83 o 
  -7   0   2      120.09      128.42      3.95 o 
  -6   0   2       45.41       45.95      2.39 o 
  -5   0   2      277.14      272.45      3.85 o 
  -4   0   2       50.10       54.26      2.00 o 
  -3   0   2       11.47       13.47      1.00 o 
  -2   0   2     1794.71     1864.17     11.19 o 
  -1   0   2     3825.52     4061.84     22.96 o 
   0   0   2     1036.41     1091.98     11.25 o 
   1   0   2     2025.17     2254.36     17.56 o 
   2   0   2     2195.09     2189.56     15.04 o 
   3   0   2     1535.53     1574.25      9.38 o 
   4   0   2     3736.76     3754.72     17.84 o 
   5   0   2     1075.13     1052.24      7.03 o 
   6   0   2      428.30      434.76      4.46 o 
   7   0   2     1346.80     1315.38     14.32 o 
   8   0   2      631.46      674.90     12.04 o 
   9   0   2       75.53       76.65      8.38 o 
  -9   1   2      472.75      503.90     10.02 o 
  -8   1   2      295.06      315.00      6.30 o 
  -7   1   2      120.77      113.49      3.73 o 
  -6   1   2      326.36      332.32      6.24 o 
  -5   1   2      652.09      636.87      7.17 o 
  -4   1   2       29.15       27.66      1.80 o 
  -3   1   2        1.83        2.15      0.60 o 
  -2   1   2     1685.09     1735.52     18.70 o 
  -1   1   2      610.23      614.37      5.53 o 
   0   1   2      816.61      723.72     15.95 o 
   1   1   2     1008.00     1071.78      9.57 o 
   2   1   2     1104.47     1227.31      8.48 o 
   3   1   2      144.89      148.71      2.05 o 
   4   1   2     2088.95     2105.98     11.98 o 
   5   1   2      972.77      965.78      7.93 o 
   6   1   2     1246.50     1278.58      8.69 o 
   7   1   2     1352.42     1388.65     11.85 o 
   8   1   2      946.56      962.97     14.72 o 
  -9   2   2      181.91      183.37      7.50 o 
  -8   2   2       70.15       69.50      3.15 o 
  -7   2   2      218.46      215.68      5.04 o 
  -6   2   2     1114.64     1046.01     11.95 o 
  -5   2   2     2622.04     2560.46     20.67 o 
  -4   2   2     1067.27     1044.69     10.43 o 
  -3   2   2        5.51        7.80      1.07 o 
  -2   2   2       90.42       89.02      2.51 o 
  -1   2   2     5045.30     5039.24     28.44 o 
   0   2   2     9105.07     9453.79     56.42 o 
   1   2   2      688.07      755.60      7.50 o 
   2   2   2      707.35      757.82      5.42 o 
   3   2   2       40.87       43.28      1.14 o 
   4   2   2      535.53      510.88      4.12 o 
   5   2   2      587.36      577.11      4.69 o 
   6   2   2     1780.60     1763.93     11.99 o 
   7   2   2     1436.36     1474.60     13.71 o 
   8   2   2      240.56      238.73      8.98 o 
   9   2   2        9.92        8.47      3.17 o 
  -8   3   2        2.75        3.25      2.05 o 
  -7   3   2      215.46      203.57      6.97 o 
  -6   3   2     1453.07     1393.10     13.19 o 
  -5   3   2     1856.33     1773.87     16.15 o 
  -4   3   2     1289.82     1259.44     12.11 o 
  -3   3   2     3570.87     3484.18     24.65 o 
  -2   3   2       18.76       26.47      1.51 o 
  -1   3   2       82.39       91.49      2.01 o 
   0   3   2     2250.18     2326.27     12.28 o 
   1   3   2      327.08      369.77      3.67 o 
   2   3   2      190.35      206.38      2.92 o 
   3   3   2     1535.49     1590.64     14.34 o 
   4   3   2      313.17      288.28      3.37 o 
   5   3   2      489.31      498.30      5.25 o 
   6   3   2      535.69      543.12      5.95 o 
   7   3   2      910.32      903.53     11.81 o 
   8   3   2       52.24       58.34      4.16 o 
   9   3   2       64.07       61.75      8.97 o 
  -8   4   2       20.58       24.11      3.00 o 
  -7   4   2      178.01      168.68      5.45 o 
  -6   4   2     1029.79      989.91     10.92 o 
  -5   4   2      425.94      420.06      6.34 o 
  -4   4   2      419.92      399.41      5.74 o 
  -3   4   2     1173.13     1123.72      9.95 o 
  -2   4   2     1319.94     1300.75     15.56 o 
  -1   4   2        0.68        1.45      0.88 o 
   0   4   2       94.95       90.37      2.11 o 
   1   4   2      510.98      519.73      4.31 o 
   2   4   2     1001.66     1003.56      7.87 o 
   3   4   2     2025.78     1956.12     12.13 o 
   4   4   2      521.75      528.45      5.71 o 
   5   4   2      214.37      208.13      3.81 o 
   6   4   2      376.51      391.93      7.28 o 
   7   4   2       76.29       79.25      3.83 o 
   8   4   2        6.00       10.91      2.64 o 
  -8   5   2      104.85      110.59      6.08 o 
  -7   5   2      398.45      391.73      8.30 o 
  -6   5   2      366.27      362.04      6.52 o 
  -5   5   2        8.39        3.62      1.36 o 
  -4   5   2      176.54      182.03      4.12 o 
  -3   5   2      959.35      912.76     11.34 o 
  -2   5   2      630.39      647.21      6.55 o 
  -1   5   2      942.29      919.95      7.00 o 
   0   5   2     1049.79     1036.27      7.50 o 
   1   5   2       58.28       63.24      1.95 o 
   2   5   2     1690.26     1709.84     11.32 o 
   3   5   2     1392.31     1332.30      9.72 o 
   4   5   2      800.77      780.19      7.81 o 
   5   5   2       77.13       76.90      2.98 o 
   6   5   2      292.77      296.63      6.73 o 
   7   5   2       33.56       36.47      3.13 o 
   8   5   2       17.59       14.82      3.07 o 
  -7   6   2      574.52      602.61     10.80 o 
  -6   6   2      188.57      179.68      5.62 o 
  -5   6   2        4.26        3.92      1.51 o 
  -4   6   2       72.41       67.37      2.88 o 
  -3   6   2      235.63      238.01      4.67 o 
  -2   6   2      747.78      723.94      7.45 o 
  -1   6   2      391.29      400.26      5.74 o 
   0   6   2     2065.59     2054.72     14.24 o 
   1   6   2      289.56      292.16      4.75 o 
   2   6   2      767.55      753.42      7.04 o 
   3   6   2      383.71      367.00      5.25 o 
   4   6   2       79.37       80.77      3.06 o 
   5   6   2      446.10      437.54      8.82 o 
   6   6   2      252.24      243.77      6.49 o 
   7   6   2       71.19       72.99      4.25 o 
  -7   7   2      373.60      375.45      8.89 o 
  -6   7   2       98.89      102.24      4.79 o 
  -5   7   2      145.24      142.84      5.07 o 
  -4   7   2      392.16      372.19      6.50 o 
  -3   7   2      219.12      220.43      4.74 o 
  -2   7   2        3.28        4.49      1.33 o 
  -1   7   2      173.88      168.04      9.17 o 
   0   7   2      264.27      256.99      5.39 o 
   1   7   2        0.15       -0.35      0.96 o 
   2   7   2       35.48       32.95      1.98 o 
   3   7   2       20.09       21.30      2.03 o 
   4   7   2       43.99       47.39      2.79 o 
   5   7   2      144.29      145.33      4.50 o 
   6   7   2      333.44      320.96      7.95 o 
   7   7   2      104.47      125.75      8.66 o 
  -6   8   2       98.01      102.94      5.94 o 
  -5   8   2      390.29      397.85      8.68 o 
  -4   8   2      661.40      653.91     12.24 o 
  -3   8   2      508.61      521.36      8.58 o 
  -2   8   2        3.54        5.28      1.83 o 
  -1   8   2       27.91       32.08      2.75 o 
   0   8   2        1.17        3.06      1.60 o 
   1   8   2       88.89       93.08      3.56 o 
   2   8   2        1.57        1.52      1.32 o 
   3   8   2      212.58      201.14      5.12 o 
   4   8   2       25.89       21.10      2.34 o 
   5   8   2      126.98      133.10      4.70 o 
   6   8   2       70.04       74.05      5.38 o 
  -5   9   2      417.02      434.37     10.06 o 
  -4   9   2      710.93      742.74     27.84 o 
  -3   9   2      276.11      287.43      7.24 o 
  -2   9   2      120.12      121.38      7.07 o 
  -1   9   2       99.85      110.75      4.61 o 
   0   9   2        0.84        0.53      1.65 o 
   1   9   2       29.51       29.35      3.39 o 
   2   9   2       30.06       32.53      3.86 o 
   3   9   2       59.87       63.36      4.37 o 
   4   9   2        7.36        5.41      2.18 o 
  -3  10   2      116.40      117.61     11.42 o 
  -2  10   2      215.57      228.31      6.82 o 
  -1  10   2      211.40      203.74      8.59 o 
   0  10   2       24.79       25.56      3.52 o 
   1  10   2        2.40        2.58      2.27 o 
   2  10   2        0.30       -0.03      2.83 o 
  -1  -9   3      365.56      356.56     14.88 o 
   0  -9   3      248.22      262.60      8.53 o 
   1  -9   3       42.95       46.30      5.25 o 
   2  -9   3        9.15       14.75      4.43 o 
   3  -9   3        0.87       -1.28      2.89 o 
  -3  -8   3       55.04       52.50      4.71 o 
  -2  -8   3      225.83      246.13      6.96 o 
  -1  -8   3      527.13      538.92     10.79 o 
   0  -8   3      298.12      293.83      8.38 o 
   1  -8   3       77.93       80.99      5.60 o 
   2  -8   3      252.66      246.10     11.18 o 
   3  -8   3      208.46      218.79      7.16 o 
   4  -8   3        2.87        3.43      2.83 o 
   5  -8   3       44.15       46.71      8.17 o 
  -5  -7   3      115.66      110.55     10.97 o 
  -4  -7   3      160.07      151.05      5.71 o 
  -3  -7   3      124.43      126.30      6.22 o 
  -2  -7   3      246.80      245.00      6.43 o 
  -1  -7   3      304.31      301.89      6.90 o 
   0  -7   3       12.11       12.00      2.93 o 
   1  -7   3      391.44      392.65      8.91 o 
   2  -7   3      648.38      665.65     10.01 o 
   3  -7   3      905.38      904.59     13.88 o 
   4  -7   3      250.04      251.80     10.48 o 
   5  -7   3        8.11       12.73      3.28 o 
   6  -7   3       17.71       11.55      4.03 o 
  -6  -6   3       19.84       21.50      4.31 o 
  -5  -6   3      304.79      299.50      7.62 o 
  -4  -6   3      321.98      317.97      9.46 o 
  -3  -6   3      253.68      237.71      6.17 o 
  -2  -6   3      473.96      460.52      8.21 o 
  -1  -6   3      134.72      139.81      4.65 o 
   0  -6   3        8.70       10.09      1.51 o 
   1  -6   3       30.76       33.27      2.26 o 
   2  -6   3     1393.34     1378.33     14.57 o 
   3  -6   3      461.79      459.56     16.95 o 
   4  -6   3      130.32      133.36      7.16 o 
   5  -6   3      476.40      459.86     11.95 o 
   6  -6   3        6.28        5.04      5.23 o 
   7  -6   3       90.56      112.58     11.09 o 
  -6  -5   3      236.95      226.16      5.94 o 
  -5  -5   3      338.27      338.63      7.67 o 
  -4  -5   3      314.65      309.12      6.73 o 
  -3  -5   3      327.30      333.53      6.04 o 
  -2  -5   3      949.84      913.32     11.25 o 
  -1  -5   3      101.03      104.65      4.46 o 
   0  -5   3      510.75      515.46      6.71 o 
   1  -5   3     1086.49     1084.95     10.26 o 
   2  -5   3      849.70      864.57     10.23 o 
   3  -5   3      121.31      110.68      3.52 o 
   4  -5   3       27.27       30.41      3.55 o 
   5  -5   3      218.78      221.09     13.20 o 
   6  -5   3       81.91       76.93      6.63 o 
   7  -5   3        3.18        2.66      3.97 o 
   8  -5   3        5.55       10.72      5.65 o 
  -7  -4   3        1.13        0.33      2.80 o 
  -6  -4   3       94.58       86.27      3.77 o 
  -5  -4   3      187.53      180.48      6.31 o 
  -4  -4   3        4.13        4.00      1.78 o 
  -3  -4   3      661.65      650.51      8.01 o 
  -2  -4   3      921.01      868.00      8.18 o 
  -1  -4   3     1328.90     1309.38     10.24 o 
   0  -4   3     1434.79     1442.91     11.82 o 
   1  -4   3     3247.40     3247.56     21.37 o 
   2  -4   3      909.66      933.04      8.55 o 
   3  -4   3       44.11       42.29      2.19 o 
   4  -4   3        6.16        8.20      1.27 o 
   5  -4   3      318.87      323.36      7.29 o 
   6  -4   3      181.79      191.59     10.74 o 
   7  -4   3       43.45       39.62      7.00 o 
   8  -4   3      180.77      204.73     13.67 o 
  -7  -3   3       69.26       71.76      3.77 o 
  -6  -3   3      118.00      110.29      3.89 o 
  -5  -3   3       14.63       14.04      1.75 o 
  -4  -3   3      114.77      108.58      2.99 o 
  -3  -3   3      529.00      515.63      6.01 o 
  -2  -3   3      763.50      687.81      6.68 o 
  -1  -3   3     1733.98     1685.59     11.59 o 
   0  -3   3     4369.72     4386.52     24.18 o 
   1  -3   3     5762.27     5748.53     33.42 o 
   2  -3   3      455.69      453.31      4.56 o 
   3  -3   3       74.12       69.38      2.14 o 
   4  -3   3      295.15      293.56      4.48 o 
   5  -3   3       13.58       12.64      1.67 o 
   6  -3   3      106.60      101.19      4.37 o 
   7  -3   3       35.64       36.65      4.45 o 
   8  -3   3      135.57      125.71      7.35 o 
   9  -3   3        2.56        7.03      5.22 o 
  -8  -2   3        2.15        6.02      3.29 o 
  -7  -2   3       81.11       86.13      3.85 o 
  -6  -2   3        9.37        7.05      1.37 o 
  -5  -2   3      114.06      111.54      2.89 o 
  -4  -2   3       38.14       29.20      1.70 o 
  -3  -2   3      443.49      436.43      5.19 o 
  -2  -2   3     1941.52     1974.04     12.99 o 
  -1  -2   3     1419.06     1375.62      9.68 o 
   0  -2   3     3784.20     3716.57     20.27 o 
   1  -2   3     4673.33     4725.47     24.94 o 
   2  -2   3     1484.09     1611.84     10.05 o 
   3  -2   3     1296.34     1276.75      8.49 o 
   4  -2   3     1678.70     1653.95     12.37 o 
   5  -2   3     1092.78     1103.35     11.34 o 
   6  -2   3      382.36      389.69      6.59 o 
   7  -2   3        0.82        1.25      2.15 o 
   8  -2   3        4.89        3.22      2.73 o 
   9  -2   3      113.41       94.26      6.91 o 
  -8  -1   3        7.34        3.23      2.32 o 
  -7  -1   3       38.73       40.66      3.18 o 
  -6  -1   3       16.91       15.86      1.71 o 
  -5  -1   3      448.03      421.69      5.26 o 
  -4  -1   3      409.81      411.96      4.81 o 
  -3  -1   3     1288.57     1211.81      9.32 o 
  -2  -1   3      488.92      478.68      5.90 o 
  -1  -1   3     1632.00     1697.70     11.53 o 
   0  -1   3     2253.98     2228.23     14.68 o 
   1  -1   3      685.63      686.94      5.22 o 
   2  -1   3      122.55      114.44      3.80 o 
   3  -1   3     6219.32     6372.13     55.35 o 
   4  -1   3     4714.27     4660.35     22.84 o 
   5  -1   3     1690.10     1693.59     16.24 o 
   6  -1   3       95.49       94.23      5.71 o 
   7  -1   3        4.35        5.42      1.90 o 
   8  -1   3       19.74       24.56      4.06 o 
   9  -1   3      173.23      172.48     10.06 o 
  -8   0   3       20.51       24.25      2.55 o 
  -7   0   3       19.75       25.22      2.36 o 
  -6   0   3       59.02       54.65      3.01 o 
  -5   0   3      114.74      107.56      2.59 o 
  -4   0   3     1055.78     1016.55      8.52 o 
  -3   0   3     1588.57     1564.68     13.24 o 
  -2   0   3      546.05      537.43      6.00 o 
  -1   0   3       24.87       30.29      1.13 o 
   0   0   3     2982.18     2881.18     19.72 o 
   1   0   3      124.39      134.82      2.41 o 
   2   0   3     1407.91     1410.37     10.68 o 
   3   0   3     3954.95     3871.48     25.93 o 
   4   0   3     5580.26     5657.98     27.11 o 
   5   0   3      522.71      515.02      4.54 o 
   6   0   3      109.69      121.77      5.64 o 
   7   0   3      141.13      153.08      5.30 o 
   8   0   3       18.35       18.85      2.79 o 
   9   0   3       42.01       45.26      7.19 o 
  -8   1   3      152.87      154.55      4.84 o 
  -7   1   3      228.32      224.82      5.25 o 
  -6   1   3      355.01      368.15      6.93 o 
  -5   1   3      218.89      219.36      4.90 o 
  -4   1   3     1953.46     1852.51     15.63 o 
  -3   1   3     1568.93     1563.35     13.04 o 
  -2   1   3      175.88      173.20      2.84 o 
  -1   1   3     2520.68     2553.93     17.67 o 
   0   1   3     1486.07     1518.85     10.97 o 
   1   1   3      468.50      451.46      6.44 o 
   2   1   3     1998.88     2008.93     13.07 o 
   3   1   3     4566.30     4622.28     30.46 o 
   4   1   3     1779.23     1770.88     12.20 o 
   5   1   3      125.28      127.57      3.11 o 
   6   1   3      650.94      657.98      7.31 o 
   7   1   3      468.91      465.05      9.02 o 
   8   1   3        4.68        5.35      2.26 o 
   9   1   3        2.29        2.43      3.58 o 
  -8   2   3       94.62       92.80      3.68 o 
  -7   2   3      270.72      281.00      6.55 o 
  -6   2   3      313.34      297.75      6.21 o 
  -5   2   3      151.06      152.33      4.14 o 
  -4   2   3       86.90       86.56      3.36 o 
  -3   2   3        7.31        5.18      1.22 o 
  -2   2   3       51.13       54.85      1.75 o 
  -1   2   3     2622.67     2599.65     16.20 o 
   0   2   3     3747.46     3872.47     22.25 o 
   1   2   3     4085.89     4196.67     41.96 o 
   2   2   3     3556.81     3550.00     23.11 o 
   3   2   3     2119.03     2192.00     13.21 o 
   4   2   3       86.39       88.51      1.83 o 
   5   2   3       28.45       32.14      1.58 o 
   6   2   3      774.57      770.53      9.29 o 
   7   2   3      945.73      949.31     14.08 o 
   8   2   3      254.38      261.36      7.67 o 
   9   2   3       30.73       34.90      4.75 o 
  -8   3   3       15.62       12.73      2.36 o 
  -7   3   3      149.37      138.06      4.34 o 
  -6   3   3       18.16       15.35      2.29 o 
  -5   3   3       19.23       20.05      2.00 o 
  -4   3   3      121.24      130.93      4.24 o 
  -3   3   3      965.49      891.30     10.95 o 
  -2   3   3      213.91      220.58      4.47 o 
  -1   3   3     4099.74     4104.46     27.40 o 
   0   3   3      814.99      866.54      6.29 o 
   1   3   3     3958.58     3905.97     19.57 o 
   2   3   3     3992.12     4184.83     22.76 o 
   3   3   3     1625.96     1665.58      9.79 o 
   4   3   3       62.29       60.09      1.78 o 
   5   3   3      111.89      118.05      3.33 o 
   6   3   3      578.67      581.67      8.59 o 
   7   3   3      228.30      233.02      5.76 o 
   8   3   3       92.43       89.75      6.33 o 
   9   3   3       60.87       55.92      5.80 o 
  -8   4   3        6.02        3.73      2.17 o 
  -7   4   3       56.53       67.30      3.40 o 
  -6   4   3        2.43        1.48      1.38 o 
  -5   4   3       39.78       35.97      3.72 o 
  -4   4   3      852.57      844.71     10.01 o 
  -3   4   3      213.97      197.00      4.22 o 
  -2   4   3      321.55      331.04      6.62 o 
  -1   4   3     2130.84     2121.47     14.85 o 
   0   4   3     2783.67     2849.56     15.28 o 
   1   4   3     1933.56     1936.29     11.15 o 
   2   4   3     2701.85     2652.94     15.01 o 
   3   4   3     1558.24     1548.92     10.22 o 
   4   4   3      106.51      102.17      2.32 o 
   5   4   3      993.79     1021.55     10.28 o 
   6   4   3      800.24      800.04      9.37 o 
   7   4   3      109.21      103.04      4.98 o 
   8   4   3        5.84        5.72      3.07 o 
   9   4   3       22.74       18.90      4.48 o 
  -8   5   3       61.83       68.17      4.38 o 
  -7   5   3       18.59       16.20      2.58 o 
  -6   5   3        9.34        7.77      1.79 o 
  -5   5   3        3.30        3.88      1.50 o 
  -4   5   3      437.47      429.09      6.39 o 
  -3   5   3      200.09      195.13      3.74 o 
  -2   5   3      452.65      455.08      5.45 o 
  -1   5   3      133.11      143.80      2.45 o 
   0   5   3      102.37      104.63      1.88 o 
   1   5   3      354.27      350.50      4.40 o 
   2   5   3     2279.76     2297.62     15.14 o 
   3   5   3      379.54      383.66      4.57 o 
   4   5   3     1350.25     1312.55     15.21 o 
   5   5   3     1874.22     1872.53     19.90 o 
   6   5   3      738.37      740.05     14.93 o 
   7   5   3        7.28        9.22      2.38 o 
   8   5   3        0.77        1.28      2.23 o 
  -7   6   3      169.55      168.61      6.05 o 
  -6   6   3       15.83       15.35      2.16 o 
  -5   6   3       10.03        9.23      1.73 o 
  -4   6   3       27.49       26.46      2.13 o 
  -3   6   3      317.28      310.28      6.37 o 
  -2   6   3      527.79      532.08      6.31 o 
  -1   6   3        1.60        1.34      0.84 o 
   0   6   3        3.77        4.08      0.93 o 
   1   6   3       47.94       50.87      2.00 o 
   2   6   3      225.63      213.66      3.55 o 
   3   6   3      411.67      417.01      5.14 o 
   4   6   3      994.71      975.60     11.19 o 
   5   6   3     1609.63     1616.31     17.17 o 
   6   6   3      401.57      401.91      8.12 o 
   7   6   3        5.48        1.91      3.36 o 
   8   6   3        8.68        6.56      3.71 o 
  -7   7   3      305.01      295.47      8.03 o 
  -6   7   3      112.03      117.88      9.72 o 
  -5   7   3       84.34       84.99      4.47 o 
  -4   7   3        2.87        1.29      1.28 o 
  -3   7   3      293.02      284.79      5.10 o 
  -2   7   3      216.53      213.50      4.20 o 
  -1   7   3       56.59       54.23      4.09 o 
   0   7   3       76.00       78.07      3.37 o 
   1   7   3      877.16      855.12     11.35 o 
   2   7   3      186.53      190.88      3.94 o 
   3   7   3      137.32      133.97      3.46 o 
   4   7   3      868.72      875.84     10.37 o 
   5   7   3      439.38      425.46      8.46 o 
   6   7   3       87.57       95.09      4.61 o 
   7   7   3       19.76       19.98      4.39 o 
  -6   8   3      159.55      166.79      5.58 o 
  -5   8   3      284.86      267.63      6.37 o 
  -4   8   3        9.86       11.46      1.87 o 
  -3   8   3       80.60       83.16      3.77 o 
  -2   8   3        6.55        4.09      1.75 o 
  -1   8   3       19.92       20.71      2.96 o 
   0   8   3      182.09      170.61      8.16 o 
   1   8   3      195.11      193.47      4.66 o 
   2   8   3      288.47      277.75      5.13 o 
   3   8   3      162.04      147.89      4.34 o 
   4   8   3      255.32      255.93      5.81 o 
   5   8   3      151.06      143.78      6.31 o 
   6   8   3        6.37        7.28      2.84 o 
  -5   9   3      241.64      255.14      8.92 o 
  -4   9   3       79.67       74.52      6.71 o 
  -3   9   3       38.04       43.29      3.93 o 
  -2   9   3        7.92        7.29      2.11 o 
  -1   9   3        4.79        4.70      1.99 o 
   0   9   3      336.52      341.31      9.21 o 
   1   9   3      504.80      522.91     12.67 o 
   2   9   3       56.79       63.62      3.27 o 
   3   9   3      128.14      132.96      4.56 o 
   4   9   3       81.15       74.84      5.03 o 
   5   9   3       15.56       20.96      3.64 o 
  -3  10   3       97.54       94.04      9.42 o 
  -2  10   3      191.62      199.45      6.50 o 
  -1  10   3        2.55        2.25      2.07 o 
   0  10   3      193.29      212.06      7.49 o 
   1  10   3      111.86      101.92      5.55 o 
   2  10   3      119.55      121.55      7.18 o 
   3  10   3      130.65      137.72      5.51 o 
  -2  -8   4       29.70       25.91      3.20 o 
  -1  -8   4       88.15      102.85      5.79 o 
   0  -8   4      128.39      121.72      5.96 o 
   1  -8   4       47.16       55.42      4.33 o 
   2  -8   4       63.58       64.39      5.51 o 
   3  -8   4      105.14      106.13      6.65 o 
   4  -8   4      220.12      203.32      9.11 o 
  -4  -7   4        4.17        7.36      2.69 o 
  -3  -7   4       22.08       18.03      2.71 o 
  -2  -7   4      144.83      156.35      6.83 o 
  -1  -7   4      112.37      115.11      4.67 o 
   0  -7   4        0.71        2.18      2.11 o 
   1  -7   4       44.54       47.66      3.80 o 
   2  -7   4       17.72       16.09      2.43 o 
   3  -7   4       99.11      106.14      5.03 o 
   4  -7   4       83.66       81.06      5.85 o 
   5  -7   4        1.54        1.09      2.51 o 
   6  -7   4      116.04      122.55      8.84 o 
  -5  -6   4       61.22       67.70      4.95 o 
  -4  -6   4       59.12       70.43      4.14 o 
  -3  -6   4      374.73      375.76      8.02 o 
  -2  -6   4      523.54      527.77      9.15 o 
  -1  -6   4       24.64       25.06      2.47 o 
   0  -6   4        0.87        1.57      1.23 o 
   1  -6   4       50.02       50.62      2.98 o 
   2  -6   4       91.63      100.34      4.60 o 
   3  -6   4        1.44        2.71      1.57 o 
   4  -6   4       17.36       11.87      2.91 o 
   5  -6   4       19.48       19.78      3.55 o 
   6  -6   4       72.64       66.27      8.48 o 
   7  -6   4      465.35      511.71     21.96 o 
  -6  -5   4       75.74       80.51      5.33 o 
  -5  -5   4       82.78       85.99      3.95 o 
  -4  -5   4      528.89      498.76      8.13 o 
  -3  -5   4     1098.37     1117.42     12.21 o 
  -2  -5   4     1168.61     1149.34     11.86 o 
  -1  -5   4        5.45        6.41      1.38 o 
   0  -5   4      107.04      112.14      3.32 o 
   1  -5   4        3.90        5.61      1.42 o 
   2  -5   4       25.47       28.81      2.20 o 
   3  -5   4      124.31      129.33      3.95 o 
   4  -5   4      359.57      339.71     11.98 o 
   5  -5   4       12.61       14.23      3.07 o 
   6  -5   4      268.71      286.45     14.65 o 
   7  -5   4      176.19      171.53     12.35 o 
   8  -5   4      131.16      175.47     13.92 o 
  -6  -4   4       28.01       24.52      2.61 o 
  -5  -4   4       79.83       79.42      3.58 o 
  -4  -4   4      756.07      711.52     10.42 o 
  -3  -4   4     2034.95     1964.89     15.09 o 
  -2  -4   4      866.15      884.11      8.65 o 
  -1  -4   4      148.89      146.33      3.16 o 
   0  -4   4      347.70      347.23      5.23 o 
   1  -4   4        6.64        6.50      1.23 o 
   2  -4   4       46.97       48.99      2.38 o 
   3  -4   4       87.91       88.27      3.50 o 
   4  -4   4       21.62       24.89      2.06 o 
   5  -4   4       46.63       45.03      2.71 o 
   6  -4   4      648.38      624.71     25.13 o 
   7  -4   4       68.75       62.02      5.66 o 
   8  -4   4       19.57       18.77      6.22 o 
  -7  -3   4      124.76      122.21      6.00 o 
  -6  -3   4      134.27      135.35      4.46 o 
  -5  -3   4      314.32      302.40      6.29 o 
  -4  -3   4      580.28      558.42      7.04 o 
  -3  -3   4     1311.44     1271.21     12.41 o 
  -2  -3   4      171.24      170.67      3.34 o 
  -1  -3   4      497.43      497.27      5.52 o 
   0  -3   4     2445.03     2381.19     16.90 o 
   1  -3   4     1691.29     1720.45     11.56 o 
   2  -3   4      165.64      163.75      2.70 o 
   3  -3   4       17.63       17.89      1.36 o 
   4  -3   4        4.69        5.94      1.27 o 
   5  -3   4     1506.28     1506.96     25.14 o 
   6  -3   4     1008.30     1001.90     16.27 o 
   7  -3   4      126.74      120.16      6.76 o 
   8  -3   4        4.64        3.07      2.89 o 
   9  -3   4      135.14      142.28      8.62 o 
  -7  -2   4      221.70      229.31      6.98 o 
  -6  -2   4      328.72      330.81      5.85 o 
  -5  -2   4      228.24      231.78      4.56 o 
  -4  -2   4      807.01      774.43      8.13 o 
  -3  -2   4      113.86      117.91      2.87 o 
  -2  -2   4       14.56       20.04      1.32 o 
  -1  -2   4     1140.69     1194.27      9.02 o 
   0  -2   4     4273.77     4242.12     23.30 o 
   1  -2   4     2524.15     2490.40     13.45 o 
   2  -2   4      250.41      241.38      2.88 o 
   3  -2   4      723.85      714.48      7.12 o 
   4  -2   4      258.81      266.46      6.60 o 
   5  -2   4      796.58      817.55      9.57 o 
   6  -2   4      254.71      264.75      6.76 o 
   7  -2   4      104.42      100.23      6.12 o 
   8  -2   4       39.75       35.54      4.76 o 
   9  -2   4      286.55      294.64     11.20 o 
  -8  -1   4      209.66      211.21     13.53 o 
  -7  -1   4      351.16      359.74      7.05 o 
  -6  -1   4      656.38      658.09      8.19 o 
  -5  -1   4      751.84      725.55      8.82 o 
  -4  -1   4      560.13      556.21      6.48 o 
  -3  -1   4       93.83       90.52      2.38 o 
  -2  -1   4       35.25       36.57      1.51 o 
  -1  -1   4     1952.45     1915.58     12.18 o 
   0  -1   4     2605.84     2690.56     15.39 o 
   1  -1   4     3518.74     3735.35     18.43 o 
   2  -1   4       18.54       12.20      1.03 o 
   3  -1   4      511.75      469.16      7.96 o 
   4  -1   4        7.08        6.95      1.06 o 
   5  -1   4      933.93      906.63     14.00 o 
   6  -1   4       39.37       49.37      3.24 o 
   7  -1   4        2.96        1.61      1.68 o 
   8  -1   4      513.43      491.93     13.16 o 
   9  -1   4      431.91      433.79     18.77 o 
  -8   0   4       63.33       60.74      4.04 o 
  -7   0   4      261.26      243.27      6.61 o 
  -6   0   4       45.40       46.15      3.04 o 
  -5   0   4     1053.02     1025.68      9.64 o 
  -4   0   4     1905.30     1849.14     14.67 o 
  -3   0   4      257.10      247.08      4.54 o 
  -2   0   4     2210.12     2242.55     26.92 o 
  -1   0   4     2306.00     2298.01     15.04 o 
   0   0   4     1733.42     1726.03     11.42 o 
   1   0   4      269.63      298.38      3.19 o 
   2   0   4     1950.22     2119.75     15.38 o 
   3   0   4      740.24      752.40      9.59 o 
   4   0   4      210.33      208.68      2.85 o 
   5   0   4      166.96      167.38      4.71 o 
   6   0   4       23.24       24.49      3.81 o 
   7   0   4       27.19       33.23      3.05 o 
   8   0   4      842.43      868.78     14.12 o 
   9   0   4      623.48      665.09     23.19 o 
  -8   1   4       44.99       47.64      3.32 o 
  -7   1   4        0.69        0.87      1.58 o 
  -6   1   4        7.84        6.67      1.85 o 
  -5   1   4      188.49      180.93      6.34 o 
  -4   1   4     1225.61     1184.89     11.89 o 
  -3   1   4     2075.58     2003.97     13.85 o 
  -2   1   4     5210.66     5150.71     27.64 o 
  -1   1   4     5350.19     5367.81     28.10 o 
   0   1   4      550.56      567.47      4.28 o 
   1   1   4     1632.65     1726.10     11.97 o 
   2   1   4       40.87       33.82      1.25 o 
   3   1   4      384.45      406.72      4.99 o 
   4   1   4      140.98      153.01      4.28 o 
   5   1   4      418.89      409.42      7.39 o 
   6   1   4      415.49      431.30      8.12 o 
   7   1   4        6.52        7.28      1.99 o 
   8   1   4      647.95      658.33     14.85 o 
   9   1   4      116.40      126.52      5.87 o 
  -8   2   4       31.31       32.89      2.94 o 
  -7   2   4       33.84       36.19      3.04 o 
  -6   2   4        4.35        2.06      1.55 o 
  -5   2   4      591.42      554.63      8.29 o 
  -4   2   4      457.83      442.78      7.87 o 
  -3   2   4     2478.33     2467.75     20.14 o 
  -2   2   4     5342.49     5269.22     40.06 o 
  -1   2   4     6204.07     6306.58     48.97 o 
   0   2   4       55.98       50.94      1.31 o 
   1   2   4       86.69       80.58      1.62 o 
   2   2   4      771.77      781.23      6.82 o 
   3   2   4      226.70      213.42      3.34 o 
   4   2   4        0.63        1.45      0.64 o 
   5   2   4       44.53       52.84      4.44 o 
   6   2   4       36.19       39.82      3.68 o 
   7   2   4      496.21      473.21     12.65 o 
   8   2   4       98.94      105.90     12.13 o 
   9   2   4       11.85       11.19      2.94 o 
  -8   3   4        0.16       -1.62      1.68 o 
  -7   3   4       50.93       45.33      5.60 o 
  -6   3   4       71.58       75.70      4.36 o 
  -5   3   4      197.76      190.25      4.93 o 
  -4   3   4      172.29      160.39      4.13 o 
  -3   3   4     1342.27     1341.39     11.40 o 
  -2   3   4     2743.64     2666.47     20.02 o 
  -1   3   4     3195.41     3304.27     20.78 o 
   0   3   4     1544.60     1619.26     11.09 o 
   1   3   4     2641.89     2639.62     14.17 o 
   2   3   4     3923.67     4015.03     22.64 o 
   3   3   4      427.83      434.92      3.84 o 
   4   3   4       13.45       16.43      1.27 o 
   5   3   4       12.53       10.64      1.85 o 
   6   3   4        1.79        2.19      1.46 o 
   7   3   4      451.27      453.88      9.74 o 
   8   3   4       68.58       68.95      4.62 o 
   9   3   4       30.32       27.79      4.68 o 
  -8   4   4        0.37       -0.78      1.77 o 
  -7   4   4       11.10       10.37      2.29 o 
  -6   4   4      434.50      423.51      7.97 o 
  -5   4   4      506.99      489.40      8.03 o 
  -4   4   4       73.44       74.63      3.11 o 
  -3   4   4        5.29        4.12      1.38 o 
  -2   4   4      955.46      933.47      9.74 o 
  -1   4   4       10.31       10.58      1.11 o 
   0   4   4     1068.03     1072.17      7.95 o 
   1   4   4     8646.42     8766.52     41.76 o 
   2   4   4     3574.15     3510.73     19.74 o 
   3   4   4      991.00     1011.66      8.10 o 
   4   4   4        5.51        4.99      1.03 o 
   5   4   4       72.03       74.28      3.12 o 
   6   4   4      319.97      324.31      6.64 o 
   7   4   4       51.25       58.17      3.38 o 
   8   4   4        3.97        6.08      2.89 o 
   9   4   4        9.86        6.15      3.49 o 
  -7   5   4       94.12       94.07      4.07 o 
  -6   5   4      600.47      558.46      8.53 o 
  -5   5   4      417.02      402.11      8.28 o 
  -4   5   4      512.58      483.65      7.02 o 
  -3   5   4      390.08      383.93      7.77 o 
  -2   5   4      104.15      100.60      3.14 o 
  -1   5   4       54.86       55.34      2.13 o 
   0   5   4      402.76      394.22      4.12 o 
   1   5   4     3057.85     2976.02     18.19 o 
   2   5   4     2333.82     2371.35     14.43 o 
   3   5   4      300.96      281.73      3.86 o 
   4   5   4      231.89      254.43      4.32 o 
   5   5   4      162.48      156.43      3.65 o 
   6   5   4       17.84       19.94      2.37 o 
   7   5   4       51.70       54.37      4.14 o 
   8   5   4        9.95        7.67      3.39 o 
  -7   6   4       24.03       30.43      3.36 o 
  -6   6   4      144.20      147.04      4.68 o 
  -5   6   4      111.87      116.12      3.65 o 
  -4   6   4      130.30      120.30      3.75 o 
  -3   6   4      958.89      940.44      9.38 o 
  -2   6   4      795.14      780.75      7.99 o 
  -1   6   4      107.61      117.27      3.14 o 
   0   6   4     1566.24     1554.11     12.91 o 
   1   6   4     1013.51      985.88      8.70 o 
   2   6   4      281.18      278.83      4.07 o 
   3   6   4       38.27       34.16      1.71 o 
   4   6   4      742.80      716.07     10.06 o 
   5   6   4      357.62      350.74      6.26 o 
   6   6   4       44.81       39.47      3.72 o 
   7   6   4       41.71       38.62      3.90 o 
   8   6   4        3.84        3.28      2.57 o 
  -6   7   4        0.77       -0.73      1.50 o 
  -5   7   4        3.51        4.05      1.60 o 
  -4   7   4      130.04      134.35      3.86 o 
  -3   7   4     1057.30     1021.87     10.33 o 
  -2   7   4      463.44      464.28      6.30 o 
  -1   7   4     1064.79     1047.13     12.39 o 
   0   7   4      701.94      701.25      9.67 o 
   1   7   4      223.78      216.42      4.27 o 
   2   7   4        3.75        4.30      1.08 o 
   3   7   4       20.85       20.86      1.61 o 
   4   7   4      535.10      523.08      7.84 o 
   5   7   4      329.39      332.78      7.34 o 
   6   7   4       68.13       67.91      5.00 o 
   7   7   4       53.58       59.07      6.16 o 
  -6   8   4       55.33       72.14      4.16 o 
  -5   8   4       61.19       60.07      3.23 o 
  -4   8   4       32.20       30.41      2.47 o 
  -3   8   4      530.69      516.40      9.27 o 
  -2   8   4      691.21      681.77     10.48 o 
  -1   8   4      837.00      834.25     14.43 o 
   0   8   4     1247.61     1285.66     16.83 o 
   1   8   4      215.20      217.63      5.61 o 
   2   8   4       44.66       42.47      3.01 o 
   3   8   4      161.42      162.31      5.18 o 
   4   8   4      256.93      254.14      6.56 o 
   5   8   4       38.39       37.03      3.32 o 
   6   8   4       33.86       37.20      5.31 o 
  -5   9   4       41.19       53.20      4.87 o 
  -4   9   4       51.82       61.67      4.09 o 
  -3   9   4        2.48        3.44      2.02 o 
  -2   9   4       73.37       75.42      4.13 o 
  -1   9   4      484.52      478.04     12.22 o 
   0   9   4      532.70      537.31      9.57 o 
   1   9   4      411.40      427.29      9.84 o 
   2   9   4      247.28      235.05      6.26 o 
   3   9   4      389.64      398.81      8.45 o 
   4   9   4      172.08      169.42      5.81 o 
   5   9   4        3.39        2.92      2.55 o 
  -3  10   4        1.39        0.20      2.09 o 
  -2  10   4        5.97        7.60      2.36 o 
  -1  10   4       28.43       30.56      3.26 o 
   0  10   4      170.72      170.06      6.46 o 
   1  10   4       86.71       91.94      5.27 o 
   2  10   4      338.10      348.06     11.05 o 
   3  10   4      543.61      555.58     21.15 o 
   0  -8   5      109.07      115.62      6.06 o 
   1  -8   5        1.56        2.40      2.30 o 
   2  -8   5        7.12        8.40      3.29 o 
   3  -8   5      155.46      155.04      8.44 o 
  -3  -7   5        0.00        0.43      2.38 o 
  -2  -7   5       86.44       84.31      5.35 o 
  -1  -7   5      177.84      182.21      9.70 o 
   0  -7   5       83.41       78.19      6.62 o 
   1  -7   5        1.44        1.05      2.04 o 
   2  -7   5        6.18        2.52      1.86 o 
   3  -7   5      215.29      224.87      7.34 o 
   4  -7   5      105.68       92.54      6.29 o 
   5  -7   5      270.07      276.88     10.30 o 
  -4  -6   5        3.90        4.75      2.50 o 
  -3  -6   5        6.35        6.11      2.15 o 
  -2  -6   5      151.80      151.59      5.18 o 
  -1  -6   5      162.89      161.51      5.62 o 
   0  -6   5      138.67      133.45      4.65 o 
   1  -6   5        1.78        1.18      1.56 o 
   2  -6   5      509.98      519.50      8.78 o 
   3  -6   5      265.64      260.20      7.29 o 
   4  -6   5       40.95       42.91      3.61 o 
   5  -6   5      109.23      109.42      6.41 o 
   6  -6   5      240.90      249.97     14.67 o 
  -5  -5   5        4.90        7.09      2.65 o 
  -4  -5   5       46.96       43.42      3.03 o 
  -3  -5   5       96.37       93.99      3.79 o 
  -2  -5   5        0.55        0.60      1.34 o 
  -1  -5   5        0.16        0.83      1.17 o 
   0  -5   5        6.18        6.95      1.66 o 
   1  -5   5      936.69      967.14     11.85 o 
   2  -5   5     1516.72     1547.86     15.65 o 
   3  -5   5     1313.60     1311.61     16.64 o 
   4  -5   5      271.06      266.09      9.42 o 
   5  -5   5       36.96       46.14      6.84 o 
   6  -5   5       84.97       68.25      8.22 o 
   7  -5   5       15.05       17.69      5.86 o 
  -6  -4   5       23.88       27.05      3.68 o 
  -5  -4   5        6.58        4.40      1.77 o 
  -4  -4   5       97.29      104.84      4.02 o 
  -3  -4   5       73.53       77.07      2.92 o 
  -2  -4   5      311.31      291.07      4.97 o 
  -1  -4   5       31.97       30.76      1.83 o 
   0  -4   5      383.80      380.52      5.16 o 
   1  -4   5      424.04      437.63      7.00 o 
   2  -4   5     3122.12     3151.49     21.94 o 
   3  -4   5      703.21      712.82      9.34 o 
   4  -4   5      893.26      886.17     10.90 o 
   5  -4   5      643.93      618.55     16.35 o 
   6  -4   5      216.49      225.61      8.92 o 
   7  -4   5        3.60        4.79      3.03 o 
   8  -4   5      163.21      162.05     11.01 o 
  -6  -3   5       17.72       19.04      2.37 o 
  -5  -3   5       34.13       31.46      2.56 o 
  -4  -3   5      223.30      214.85      4.52 o 
  -3  -3   5      212.59      223.32      4.32 o 
  -2  -3   5       38.13       43.96      2.04 o 
  -1  -3   5      348.62      340.94      6.57 o 
   0  -3   5       36.23       37.37      1.67 o 
   1  -3   5      543.11      537.61      5.47 o 
   2  -3   5      517.90      524.80      6.20 o 
   3  -3   5      429.46      424.75      6.56 o 
   4  -3   5      344.11      354.10      6.15 o 
   5  -3   5     1649.70     1613.16     19.13 o 
   6  -3   5      728.50      730.00     12.33 o 
   7  -3   5      221.35      217.43     11.97 o 
   8  -3   5      235.66      249.78     15.02 o 
  -7  -2   5       90.06       95.46      6.71 o 
  -6  -2   5        8.81        7.86      1.81 o 
  -5  -2   5      256.33      258.46      5.09 o 
  -4  -2   5      484.20      462.08      6.39 o 
  -3  -2   5      179.43      178.86      5.99 o 
  -2  -2   5        1.91        1.11      0.84 o 
  -1  -2   5       45.41       45.42      1.76 o 
   0  -2   5       64.73       61.28      1.84 o 
   1  -2   5      803.96      814.95      6.06 o 
   2  -2   5        1.88        2.75      1.24 o 
   3  -2   5        3.84        3.00      0.98 o 
   4  -2   5      516.18      529.53      7.18 o 
   5  -2   5     3317.76     3242.22     30.59 o 
   6  -2   5     1014.52      990.53     14.30 o 
   7  -2   5      987.04      997.57     27.33 o 
   8  -2   5      603.84      609.29     15.42 o 
   9  -2   5       47.33       27.48      4.82 o 
  -7  -1   5       36.42       37.69      3.03 o 
  -6  -1   5      303.23      311.82      6.39 o 
  -5  -1   5     1172.54     1127.87     17.13 o 
  -4  -1   5      980.37      963.16     12.18 o 
  -3  -1   5       43.79       46.79      2.00 o 
  -2  -1   5       40.48       32.16      1.59 o 
  -1  -1   5        0.35        0.99      0.62 o 
   0  -1   5      757.58      788.34      5.92 o 
   1  -1   5      127.07      127.42      2.02 o 
   2  -1   5      968.84     1002.53      6.27 o 
   3  -1   5      326.24      324.44      4.80 o 
   4  -1   5      782.19      769.85     10.78 o 
   5  -1   5      877.54      887.80     12.47 o 
   6  -1   5     1806.51     1795.92     20.47 o 
   7  -1   5     1068.95     1085.71     15.81 o 
   8  -1   5      897.80      950.11     16.12 o 
   9  -1   5      162.96      155.70     16.63 o 
  -7   0   5       69.16       73.54      4.14 o 
  -6   0   5      672.26      665.38     10.90 o 
  -5   0   5     1236.74     1222.14     12.42 o 
  -4   0   5      918.49      894.00      9.52 o 
  -3   0   5       39.06       41.19      3.08 o 
  -2   0   5       70.66       71.98      2.51 o 
  -1   0   5        0.52        1.26      0.62 o 
   0   0   5      450.74      442.99      4.68 o 
   1   0   5      315.76      331.35      3.17 o 
   2   0   5      201.62      236.80      3.22 o 
   3   0   5       62.43       68.70      2.84 o 
   4   0   5     2308.79     2273.06     30.19 o 
   5   0   5      193.44      194.88      5.33 o 
   6   0   5        6.44        8.83      1.91 o 
   7   0   5      793.22      771.59     18.21 o 
   8   0   5      369.72      376.98      9.15 o 
   9   0   5      194.34      205.43     13.30 o 
  -8   1   5       69.29       67.18      5.07 o 
  -7   1   5      109.94      110.97      4.27 o 
  -6   1   5      911.61      904.14     12.24 o 
  -5   1   5     1354.60     1335.18     22.24 o 
  -4   1   5      212.67      210.43      5.75 o 
  -3   1   5       86.43       83.68      2.27 o 
  -2   1   5     1662.72     1659.98     11.36 o 
  -1   1   5      286.77      273.32      3.74 o 
   0   1   5       54.99       68.11      1.52 o 
   1   1   5       39.92       40.48      1.11 o 
   2   1   5      124.20      124.48      2.44 o 
   3   1   5     4851.73     4921.19     29.91 o 
   4   1   5     2018.65     1988.46     16.60 o 
   5   1   5      463.52      477.45     15.74 o 
   6   1   5       34.69       28.72      3.28 o 
   7   1   5       96.32      108.32      4.71 o 
   8   1   5      320.51      322.30     10.58 o 
   9   1   5       76.12       71.38      9.60 o 
  -8   2   5       36.24       32.09      4.06 o 
  -7   2   5      211.27      201.28      6.01 o 
  -6   2   5      280.18      272.80      6.48 o 
  -5   2   5      354.74      355.79      8.71 o 
  -4   2   5       69.51       69.96      4.11 o 
  -3   2   5      587.01      583.11      8.62 o 
  -2   2   5     2479.14     2465.54     15.36 o 
  -1   2   5     1679.52     1711.23     11.21 o 
   0   2   5      498.27      505.35      4.37 o 
   1   2   5      172.38      175.59      2.26 o 
   2   2   5       56.03       53.08      2.85 o 
   3   2   5     3266.84     3224.05     21.05 o 
   4   2   5     1754.16     1722.63     14.83 o 
   5   2   5       42.56       47.31      5.21 o 
   6   2   5      111.97      123.42      5.83 o 
   7   2   5      346.15      352.70     10.38 o 
   8   2   5      191.20      204.22     13.43 o 
   9   2   5       91.90       97.03      6.80 o 
  -8   3   5      130.56      147.21      8.18 o 
  -7   3   5      245.04      258.92      6.85 o 
  -6   3   5      255.76      245.82      6.20 o 
  -5   3   5       21.20       18.06      1.92 o 
  -4   3   5       30.69       29.70      2.04 o 
  -3   3   5     1268.30     1187.32     10.87 o 
  -2   3   5     1732.05     1661.91     13.00 o 
  -1   3   5     1083.67     1008.41      7.78 o 
   0   3   5      483.65      473.63      4.61 o 
   1   3   5      579.10      578.72      5.99 o 
   2   3   5       87.65       81.62      2.34 o 
   3   3   5     2033.16     2011.90     13.03 o 
   4   3   5      116.43      115.94      3.36 o 
   5   3   5      189.25      194.51      5.20 o 
   6   3   5      543.51      526.13     12.14 o 
   7   3   5      630.33      633.45     32.91 o 
   8   3   5       91.07       97.97      6.37 o 
   9   3   5      140.39      142.31      6.67 o 
  -7   4   5      276.58      282.82      8.42 o 
  -6   4   5      446.10      435.96      7.48 o 
  -5   4   5       28.61       30.46      2.37 o 
  -4   4   5      545.55      536.30      7.37 o 
  -3   4   5     1021.27     1024.89     10.22 o 
  -2   4   5      780.85      796.10      8.28 o 
  -1   4   5      112.85      111.05      3.07 o 
   0   4   5        7.94        6.07      1.76 o 
   1   4   5      426.17      423.28      4.22 o 
   2   4   5       10.65       10.18      0.81 o 
   3   4   5       12.79       13.71      1.30 o 
   4   4   5       10.71       19.95      3.40 o 
   5   4   5       49.14       45.67      2.66 o 
   6   4   5     1450.73     1433.32     17.63 o 
   7   4   5     1367.75     1356.43     18.77 o 
   8   4   5      160.65      173.55      6.90 o 
   9   4   5      170.58      171.25     11.93 o 
  -7   5   5      151.53      153.97      5.65 o 
  -6   5   5      368.16      359.19      6.97 o 
  -5   5   5      210.24      201.29      5.32 o 
  -4   5   5      679.50      682.20      8.75 o 
  -3   5   5     1903.32     1858.08     15.54 o 
  -2   5   5      169.40      165.73      3.75 o 
  -1   5   5        4.31        5.08      1.18 o 
   0   5   5      217.15      217.56      3.37 o 
   1   5   5      136.97      126.39      2.50 o 
   2   5   5        4.83        5.84      0.94 o 
   3   5   5      389.44      384.09      5.66 o 
   4   5   5      379.04      366.05      5.69 o 
   5   5   5       61.97       58.98      2.77 o 
   6   5   5      840.18      823.65     11.54 o 
   7   5   5      365.61      360.12      9.30 o 
   8   5   5      243.91      247.08     10.33 o 
  -7   6   5      198.85      196.35      5.28 o 
  -6   6   5      151.67      141.06      4.32 o 
  -5   6   5      664.51      622.81      9.07 o 
  -4   6   5     1339.41     1281.47     13.13 o 
  -3   6   5      527.98      512.87      7.41 o 
  -2   6   5      165.14      160.17      3.96 o 
  -1   6   5       54.74       51.60      2.34 o 
   0   6   5      266.52      261.49      5.32 o 
   1   6   5       37.22       40.90      1.87 o 
   2   6   5        6.40        6.51      1.09 o 
   3   6   5       52.66       53.35      2.91 o 
   4   6   5       77.14       75.63      2.85 o 
   5   6   5      171.59      170.70      4.89 o 
   6   6   5      346.35      343.42      7.50 o 
   7   6   5       15.47       11.72      2.84 o 
   8   6   5       28.69       29.11      5.04 o 
  -6   7   5       80.24       86.62      3.77 o 
  -5   7   5      335.30      330.00      6.22 o 
  -4   7   5     1103.58     1094.80     11.39 o 
  -3   7   5      812.45      799.25      9.08 o 
  -2   7   5      117.26      118.21      3.92 o 
  -1   7   5      427.72      428.64      7.62 o 
   0   7   5      649.00      629.06      9.15 o 
   1   7   5        9.88       10.43      1.74 o 
   2   7   5        2.64        3.72      1.40 o 
   3   7   5        2.99        1.98      1.20 o 
   4   7   5       54.67       58.48      2.68 o 
   5   7   5      286.97      293.27      6.95 o 
   6   7   5       48.43       48.47      4.62 o 
   7   7   5       11.97       14.24      3.04 o 
  -5   8   5      108.64      115.05      4.19 o 
  -4   8   5      177.83      181.91      4.73 o 
  -3   8   5      159.39      162.37      5.39 o 
  -2   8   5      218.65      232.64      6.17 o 
  -1   8   5     1257.04     1282.80     22.87 o 
   0   8   5      688.75      671.87     10.14 o 
   1   8   5      295.31      303.65      6.58 o 
   2   8   5        4.74        5.98      1.32 o 
   3   8   5        0.70        0.46      1.22 o 
   4   8   5       95.51       91.74      3.78 o 
   5   8   5      230.98      249.76     15.25 o 
   6   8   5        2.01        1.84      4.35 o 
  -4   9   5       55.43       51.26      3.94 o 
  -3   9   5       29.23       24.92      3.08 o 
  -2   9   5      110.45      110.29      5.01 o 
  -1   9   5      732.66      747.50     11.67 o 
   0   9   5      450.67      450.37      8.76 o 
   1   9   5       26.50       27.91      2.57 o 
   2   9   5      125.55      132.26      5.05 o 
   3   9   5       20.80       20.70      2.44 o 
   4   9   5       49.52       52.81      3.72 o 
   5   9   5       35.51       36.48      7.62 o 
  -3  10   5        5.38        6.71      2.95 o 
  -2  10   5      273.45      248.97      8.35 o 
  -1  10   5      223.32      226.11      7.50 o 
   0  10   5      100.03      107.79      4.99 o 
   1  10   5       73.56       70.83      5.99 o 
   2  10   5       40.76       46.95      5.28 o 
   3  10   5       91.55      100.85      9.71 o 
  -1  -7   6      421.29      439.53     10.92 o 
   0  -7   6       59.95       60.42      4.69 o 
   1  -7   6      282.83      284.84      8.36 o 
   2  -7   6       95.79      101.69      6.21 o 
   3  -7   6       33.86       33.94      3.84 o 
   4  -7   6       13.39       11.89      3.62 o 
  -3  -6   6       17.13       18.25      2.79 o 
  -2  -6   6      360.12      368.68      9.70 o 
  -1  -6   6      707.79      694.32     16.59 o 
   0  -6   6      651.77      651.16     10.62 o 
   1  -6   6      422.23      439.98      8.47 o 
   2  -6   6      339.26      316.56     10.73 o 
   3  -6   6        5.81        6.14      2.24 o 
   4  -6   6        1.75        1.65      1.85 o 
   5  -6   6      109.73      115.81     10.46 o 
   6  -6   6       97.32       89.40     10.14 o 
  -4  -5   6       31.75       28.61      2.85 o 
  -3  -5   6       36.60       36.04      2.85 o 
  -2  -5   6      532.22      546.25      8.40 o 
  -1  -5   6      356.60      365.20      7.49 o 
   0  -5   6      418.05      418.38      7.84 o 
   1  -5   6      593.24      625.44      9.59 o 
   2  -5   6      752.13      753.91     12.52 o 
   3  -5   6       62.02       70.17      4.57 o 
   4  -5   6      316.45      281.54      9.62 o 
   5  -5   6      409.38      396.23     11.70 o 
   6  -5   6        8.49        7.53      4.55 o 
   7  -5   6       22.07       19.62      6.25 o 
  -5  -4   6        1.51        2.73      2.23 o 
  -4  -4   6        8.13        9.03      1.96 o 
  -3  -4   6      464.42      443.24      6.77 o 
  -2  -4   6      359.38      342.93      5.67 o 
  -1  -4   6       83.43       85.00      2.86 o 
   0  -4   6      444.69      448.11      7.60 o 
   1  -4   6      630.60      645.90     10.89 o 
   2  -4   6      712.18      732.20     11.57 o 
   3  -4   6      828.64      838.41     18.39 o 
   4  -4   6      895.06      914.82     13.82 o 
   5  -4   6      734.59      737.95     12.72 o 
   6  -4   6       14.45       13.94      2.60 o 
   7  -4   6       80.03       91.20     17.58 o 
   8  -4   6        9.01        9.35      3.72 o 
  -6  -3   6        0.10       -0.82      2.12 o 
  -5  -3   6        4.80        3.13      1.62 o 
  -4  -3   6      172.93      178.04      4.40 o 
  -3  -3   6      414.93      430.37      7.87 o 
  -2  -3   6      195.80      188.22      3.96 o 
  -1  -3   6       29.92       35.62      1.91 o 
   0  -3   6        6.22        7.05      1.11 o 
   1  -3   6     2042.54     2053.47     17.89 o 
   2  -3   6      778.63      788.24     14.57 o 
   3  -3   6     1604.90     1616.31     18.12 o 
   4  -3   6     3142.59     3058.83     29.83 o 
   5  -3   6      461.96      473.04     12.28 o 
   6  -3   6       51.54       48.81      3.79 o 
   7  -3   6        1.38        3.36      5.60 o 
   8  -3   6       74.77       68.55     10.60 o 
  -6  -2   6        4.85        6.12      1.91 o 
  -5  -2   6        1.42        1.46      1.35 o 
  -4  -2   6      595.12      571.87      7.53 o 
  -3  -2   6      748.28      726.64      8.67 o 
  -2  -2   6       15.82       19.37      1.58 o 
  -1  -2   6       19.83       20.90      1.46 o 
   0  -2   6      133.82      126.98      2.72 o 
   1  -2   6      509.24      523.25      4.85 o 
   2  -2   6      687.69      719.69      8.50 o 
   3  -2   6     1329.66     1352.33     13.29 o 
   4  -2   6     1436.57     1381.22     18.82 o 
   5  -2   6      832.32      826.23     12.64 o 
   6  -2   6       32.50       40.33      3.32 o 
   7  -2   6      441.21      430.91     14.83 o 
   8  -2   6      253.13      246.86      9.99 o 
  -7  -1   6       11.09       12.75      3.70 o 
  -6  -1   6       29.42       27.87      2.60 o 
  -5  -1   6        7.79        9.36      1.62 o 
  -4  -1   6       87.79       90.73      3.31 o 
  -3  -1   6      189.67      181.38      3.78 o 
  -2  -1   6       58.89       56.36      2.11 o 
  -1  -1   6      464.81      454.49      5.29 o 
   0  -1   6     3203.14     3162.87     18.76 o 
   1  -1   6     1730.30     1754.06     10.53 o 
   2  -1   6      405.48      382.42      7.21 o 
   3  -1   6      712.21      734.85     16.54 o 
   4  -1   6      543.44      536.55     15.02 o 
   5  -1   6       32.40       35.06      3.61 o 
   6  -1   6      131.41      149.30     11.39 o 
   7  -1   6     1104.83     1096.54     25.40 o 
   8  -1   6      395.73      390.35      9.76 o 
   9  -1   6        5.37        2.85      3.05 o 
  -7   0   6        0.82        4.81      3.20 o 
  -6   0   6      115.25      116.29      4.83 o 
  -5   0   6       80.18       76.32      3.34 o 
  -4   0   6       10.63       10.63      1.61 o 
  -3   0   6      132.38      134.51      3.52 o 
  -2   0   6       12.43       13.36      1.55 o 
  -1   0   6     1220.56     1200.53     10.42 o 
   0   0   6     6457.71     6456.74     34.38 o 
   1   0   6      918.84      876.61      6.99 o 
   2   0   6     1734.74     1726.49     11.20 o 
   3   0   6      902.70      872.18     11.37 o 
   4   0   6      332.34      350.53      7.05 o 
   5   0   6      186.90      162.70      7.22 o 
   6   0   6      499.44      514.42      9.72 o 
   7   0   6      955.04      963.32     17.74 o 
   8   0   6      203.77      215.26      7.15 o 
   9   0   6        5.53        6.59      3.33 o 
  -7   1   6        3.16        1.09      2.30 o 
  -6   1   6       60.07       60.41      3.72 o 
  -5   1   6      140.36      135.80      5.38 o 
  -4   1   6      271.56      278.73      9.17 o 
  -3   1   6      284.67      287.33      4.90 o 
  -2   1   6       15.05       22.53      1.38 o 
  -1   1   6     2206.15     2208.55     14.50 o 
   0   1   6     2855.45     2881.93     15.81 o 
   1   1   6     1924.84     1977.82     11.43 o 
   2   1   6      115.77      105.92      2.45 o 
   3   1   6     1862.44     1834.82     15.11 o 
   4   1   6      596.13      596.58     14.51 o 
   5   1   6       67.28       71.09      3.55 o 
   6   1   6     1576.43     1552.45     20.43 o 
   7   1   6      545.22      537.43     10.40 o 
   8   1   6        2.10        4.65      2.74 o 
   9   1   6        0.91       -2.44      2.44 o 
  -7   2   6       35.68       33.16      3.28 o 
  -6   2   6      160.62      160.39      5.44 o 
  -5   2   6        2.74        1.24      1.49 o 
  -4   2   6       55.77       57.31      4.93 o 
  -3   2   6      170.77      172.10      4.48 o 
  -2   2   6        1.13        1.65      0.79 o 
  -1   2   6     1244.80     1238.70     10.79 o 
   0   2   6      120.05      121.56      2.21 o 
   1   2   6      395.90      403.18      3.88 o 
   2   2   6     2945.12     2947.56     19.79 o 
   3   2   6     2365.76     2352.07     16.73 o 
   4   2   6     1861.65     1817.71     14.14 o 
   5   2   6      984.28      977.97     15.61 o 
   6   2   6     1018.94      992.10     17.69 o 
   7   2   6       79.64       82.37      5.68 o 
   8   2   6       26.51       24.02      4.06 o 
   9   2   6        6.72        6.09      3.41 o 
  -7   3   6      319.45      334.61     12.79 o 
  -6   3   6      169.14      163.33      5.42 o 
  -5   3   6       58.84       50.97      3.20 o 
  -4   3   6       96.25       92.96      3.27 o 
  -3   3   6        0.06        0.52      1.01 o 
  -2   3   6      313.48      327.93      5.06 o 
  -1   3   6       79.50       77.83      2.06 o 
   0   3   6      246.22      231.91      3.13 o 
   1   3   6      107.60       99.54      1.97 o 
   2   3   6     1281.92     1279.42      9.49 o 
   3   3   6     3825.06     3793.60     28.14 o 
   4   3   6     1639.29     1648.41     13.40 o 
   5   3   6     2387.39     2351.70     24.72 o 
   6   3   6     1308.70     1296.41     21.19 o 
   7   3   6      115.53      105.84      8.65 o 
   8   3   6       18.02       19.15      3.80 o 
   9   3   6       80.89       68.19     12.60 o 
  -7   4   6      451.08      448.50      9.37 o 
  -6   4   6      204.12      201.77      5.97 o 
  -5   4   6        2.28        2.47      1.49 o 
  -4   4   6        0.63        4.19      1.43 o 
  -3   4   6       47.33       41.50      2.30 o 
  -2   4   6      537.52      530.71      6.79 o 
  -1   4   6       19.18       18.11      1.49 o 
   0   4   6      403.45      388.98      4.55 o 
   1   4   6        5.09        6.14      0.81 o 
   2   4   6     1061.89     1048.46      9.16 o 
   3   4   6     1018.15     1011.34     11.26 o 
   4   4   6      385.71      383.68      6.65 o 
   5   4   6     1669.77     1649.38     16.52 o 
   6   4   6      425.44      445.20     11.76 o 
   7   4   6      132.56      120.86      6.62 o 
   8   4   6      147.11      147.85     11.21 o 
  -7   5   6      307.54      305.55      9.26 o 
  -6   5   6      176.62      188.27      5.32 o 
  -5   5   6       74.68       69.30      4.17 o 
  -4   5   6      113.60      106.31      3.65 o 
  -3   5   6       19.70       20.59      2.03 o 
  -2   5   6      203.75      211.86      4.43 o 
  -1   5   6       54.98       67.03      2.49 o 
   0   5   6       49.49       51.58      2.09 o 
   1   5   6      395.63      411.04      4.58 o 
   2   5   6     1350.77     1372.06     12.21 o 
   3   5   6      147.72      133.97      3.42 o 
   4   5   6      244.52      247.07      5.62 o 
   5   5   6      306.89      315.04      6.61 o 
   6   5   6      515.57      522.77     10.00 o 
   7   5   6       31.66       31.25      3.63 o 
   8   5   6      316.68      339.44      9.76 o 
  -6   6   6       58.24       57.56      3.55 o 
  -5   6   6      161.80      174.34      4.96 o 
  -4   6   6      962.05      932.95     11.13 o 
  -3   6   6      204.24      196.99      4.86 o 
  -2   6   6        1.51        3.90      1.67 o 
  -1   6   6        1.48        0.87      1.07 o 
   0   6   6      556.60      578.66      8.30 o 
   1   6   6     1869.44     1865.11     13.85 o 
   2   6   6      896.15      846.13      9.45 o 
   3   6   6        3.19        1.47      1.84 o 
   4   6   6      106.04      102.63      4.03 o 
   5   6   6      262.25      241.21      7.81 o 
   6   6   6      112.57      117.44      4.16 o 
   7   6   6      300.08      310.35      9.07 o 
   8   6   6      359.16      383.82     20.52 o 
  -6   7   6        1.51        2.78      2.02 o 
  -5   7   6      160.52      162.49      4.61 o 
  -4   7   6      319.40      330.63      6.64 o 
  -3   7   6      359.33      362.13      7.22 o 
  -2   7   6      347.72      346.86      6.26 o 
  -1   7   6       27.00       28.79      3.17 o 
   0   7   6       70.87       69.92      3.41 o 
   1   7   6     1440.83     1431.30     15.86 o 
   2   7   6      286.49      300.26      5.21 o 
   3   7   6       68.34       71.09      2.83 o 
   4   7   6      134.59      135.26      5.69 o 
   5   7   6      248.82      245.27      9.07 o 
   6   7   6       72.28       75.20      7.83 o 
   7   7   6       73.19       92.45      7.46 o 
  -5   8   6      147.35      159.99      7.17 o 
  -4   8   6      102.20      105.99      3.90 o 
  -3   8   6       37.23       30.27      2.98 o 
  -2   8   6      103.62      107.53      4.56 o 
  -1   8   6      193.33      193.83      5.62 o 
   0   8   6       66.06       65.71      3.51 o 
   1   8   6      118.17      122.18      4.04 o 
   2   8   6       15.08       14.60      2.35 o 
   3   8   6      134.74      138.38      3.91 o 
   4   8   6      572.03      541.93      8.70 o 
   5   8   6      375.85      377.71      8.40 o 
   6   8   6       95.17       96.73      6.45 o 
  -4   9   6        2.63        5.02      2.74 o 
  -3   9   6        5.82        4.96      2.24 o 
  -2   9   6       36.83       37.20      3.38 o 
  -1   9   6       61.73       55.48      3.71 o 
   0   9   6       13.27       13.23      2.32 o 
   1   9   6       20.02       18.51      2.72 o 
   2   9   6       23.84       21.33      2.72 o 
   3   9   6      110.13      103.23      4.95 o 
   4   9   6      430.19      419.95     10.46 o 
   5   9   6      290.37      305.38     11.39 o 
  -2  10   6        5.13        4.27      2.76 o 
  -1  10   6        6.81        8.91      2.90 o 
   0  10   6        1.52        1.90      2.34 o 
   1  10   6      150.98      149.78      6.70 o 
   2  10   6       37.85       38.39      4.14 o 
   3  10   6       54.95       48.55      5.30 o 
   1  -7   7       37.35       42.91      5.42 o 
   2  -7   7        4.07        4.06      2.60 o 
  -2  -6   7      126.88      116.74      7.28 o 
  -1  -6   7       10.09        9.08      2.71 o 
   0  -6   7      202.08      203.02      7.64 o 
   1  -6   7      576.53      574.02     12.05 o 
   2  -6   7       58.73       60.07      8.01 o 
   3  -6   7       23.83       30.69      3.56 o 
   4  -6   7      131.03      133.33     23.36 o 
   5  -6   7       99.38       91.09      9.96 o 
  -3  -5   7       35.58       42.44      3.17 o 
  -2  -5   7      119.56      124.29      5.91 o 
  -1  -5   7       68.25       63.43      5.01 o 
   0  -5   7      621.85      648.04     10.42 o 
   1  -5   7      825.91      825.96     13.87 o 
   2  -5   7      266.61      263.16      7.55 o 
   3  -5   7        9.62       12.20      3.41 o 
   4  -5   7       22.33       21.66      3.85 o 
   5  -5   7      125.58      118.13      7.07 o 
   6  -5   7      355.42      358.57     17.73 o 
  -4  -4   7       32.79       33.82      3.16 o 
  -3  -4   7      102.33      102.41      3.65 o 
  -2  -4   7       64.38       68.24      2.97 o 
  -1  -4   7      172.20      174.42      5.22 o 
   0  -4   7      882.05      853.84     11.41 o 
   1  -4   7      898.73      884.17     16.34 o 
   2  -4   7       82.34       80.81      4.19 o 
   3  -4   7       99.62      104.47      6.16 o 
   4  -4   7      148.33      147.93      6.37 o 
   5  -4   7        1.53        2.53      1.85 o 
   6  -4   7      223.16      222.15     10.17 o 
   7  -4   7       47.21       54.96      7.82 o 
  -5  -3   7       42.23       42.87      4.53 o 
  -4  -3   7      185.40      181.80      5.47 o 
  -3  -3   7      659.58      635.43      8.24 o 
  -2  -3   7      104.92      105.99      3.28 o 
  -1  -3   7      759.51      779.25      8.37 o 
   0  -3   7      301.48      322.35      6.34 o 
   1  -3   7        3.17       -0.05      1.35 o 
   2  -3   7        7.33       10.06      1.91 o 
   3  -3   7       61.91       65.85      3.78 o 
   4  -3   7     1033.34     1004.54     19.30 o 
   5  -3   7       85.30       72.50      4.27 o 
   6  -3   7       11.17       13.40      2.71 o 
   7  -3   7       97.65      100.80      5.49 o 
   8  -3   7      179.44      191.63      9.45 o 
  -6  -2   7        0.62       -0.46      2.93 o 
  -5  -2   7       16.33       18.06      2.32 o 
  -4  -2   7      416.98      410.01      8.05 o 
  -3  -2   7     1142.02     1117.03     10.95 o 
  -2  -2   7     1162.67     1108.89     10.37 o 
  -1  -2   7      939.62      944.04      9.20 o 
   0  -2   7     1284.67     1295.19     12.98 o 
   1  -2   7       69.86       79.11      3.62 o 
   2  -2   7      234.57      229.40      4.97 o 
   3  -2   7      531.13      496.86      9.21 o 
   4  -2   7      314.58      337.04      7.79 o 
   5  -2   7      134.36      130.23      5.11 o 
   6  -2   7       79.41       78.14      4.52 o 
   7  -2   7        8.40        8.86      2.52 o 
   8  -2   7      279.34      288.47      8.74 o 
  -6  -1   7       17.28       16.85      3.16 o 
  -5  -1   7       72.31       72.99      3.57 o 
  -4  -1   7      861.34      864.69      9.62 o 
  -3  -1   7      537.79      541.76      6.98 o 
  -2  -1   7     1024.45     1002.04      9.43 o 
  -1  -1   7     1784.97     1771.65     13.07 o 
   0  -1   7      366.28      357.99      4.61 o 
   1  -1   7      453.62      461.56      4.99 o 
   2  -1   7       68.40       60.96      3.76 o 
   3  -1   7      940.63      878.83     12.35 o 
   4  -1   7       61.01       55.51      3.40 o 
   5  -1   7        3.92        4.79      1.79 o 
   6  -1   7        1.01        0.45      1.67 o 
   7  -1   7       29.57       26.63      3.20 o 
   8  -1   7       44.92       45.78      4.18 o 
  -6   0   7        6.51        5.99      2.16 o 
  -5   0   7      200.45      196.71      5.20 o 
  -4   0   7      676.08      667.12      9.12 o 
  -3   0   7      279.46      282.08      6.57 o 
  -2   0   7      606.07      611.01      7.53 o 
  -1   0   7     1113.81     1107.25     10.17 o 
   0   0   7     1314.69     1311.59      9.07 o 
   1   0   7      456.14      446.24      4.92 o 
   2   0   7     2269.54     2209.11     18.85 o 
   3   0   7     1106.77     1058.91     13.51 o 
   4   0   7       26.72       28.91      4.76 o 
   5   0   7      431.08      430.60      8.67 o 
   6   0   7        1.89        2.05      1.66 o 
   7   0   7        6.41        6.42      2.20 o 
   8   0   7       28.30       27.80      4.00 o 
   9   0   7       10.31       17.85      4.11 o 
  -7   1   7        0.06       -0.17      2.28 o 
  -6   1   7       65.26       66.08      3.58 o 
  -5   1   7      489.61      484.49     10.48 o 
  -4   1   7      196.85      201.39      6.32 o 
  -3   1   7        5.32        8.38      1.46 o 
  -2   1   7      206.08      214.39      4.23 o 
  -1   1   7     1010.70      988.91     12.87 o 
   0   1   7     1216.99     1229.38      8.67 o 
   1   1   7     2695.07     2713.73     15.24 o 
   2   1   7     6697.58     6623.06     39.85 o 
   3   1   7      943.86      899.89     13.10 o 
   4   1   7        8.05        9.61      1.78 o 
   5   1   7      216.67      217.69      6.01 o 
   6   1   7       92.81       84.67      4.28 o 
   7   1   7       16.56       20.98      3.67 o 
   8   1   7      118.18      117.10      7.17 o 
   9   1   7       22.55       24.38      4.65 o 
  -7   2   7        6.76        8.87      2.90 o 
  -6   2   7      154.27      160.24      5.55 o 
  -5   2   7      482.15      495.80     10.38 o 
  -4   2   7       30.62       30.62      2.63 o 
  -3   2   7       39.52       42.90      4.20 o 
  -2   2   7      120.89      126.33      2.91 o 
  -1   2   7      686.31      709.51      6.99 o 
   0   2   7      720.57      698.12      6.04 o 
   1   2   7     1393.06     1381.99     10.27 o 
   2   2   7     3811.68     3720.16     34.01 o 
   3   2   7     1816.46     1829.61     20.45 o 
   4   2   7       21.75       21.67      1.98 o 
   5   2   7      530.63      518.52      9.26 o 
   6   2   7      270.93      270.14     12.08 o 
   7   2   7      140.22      137.69      8.08 o 
   8   2   7       29.25       28.05      5.31 o 
   9   2   7       20.28       20.87      4.39 o 
  -7   3   7        0.13       -2.29      2.29 o 
  -6   3   7      248.55      247.44      7.35 o 
  -5   3   7      137.65      140.54      4.96 o 
  -4   3   7        6.15        5.30      1.72 o 
  -3   3   7      160.86      163.84      4.95 o 
  -2   3   7     1299.03     1259.68     12.63 o 
  -1   3   7      951.60      975.08      8.40 o 
   0   3   7      341.86      362.85      4.22 o 
   1   3   7     1594.64     1544.32     11.32 o 
   2   3   7      250.63      256.31      4.36 o 
   3   3   7       35.65       36.64      1.92 o 
   4   3   7      442.99      448.16      7.16 o 
   5   3   7      944.50      928.07     15.90 o 
   6   3   7      873.03      852.95     36.25 o 
   7   3   7        0.94       -2.04      2.04 o 
   8   3   7       16.30       18.89      4.04 o 
   9   3   7       53.43       50.16      5.75 o 
  -6   4   7       19.48       14.65      2.60 o 
  -5   4   7        4.91        3.94      1.87 o 
  -4   4   7       56.74       61.62      3.06 o 
  -3   4   7      514.19      519.12      7.41 o 
  -2   4   7     2074.05     2091.28     16.65 o 
  -1   4   7     1187.84     1211.10     11.05 o 
   0   4   7      576.34      564.92      5.59 o 
   1   4   7      878.23      878.27      8.02 o 
   2   4   7      193.26      191.58      3.87 o 
   3   4   7       26.15       23.17      2.05 o 
   4   4   7      283.34      283.59      6.75 o 
   5   4   7     2094.08     2060.11     23.48 o 
   6   4   7      248.93      234.49      8.83 o 
   7   4   7        7.28        8.75      3.04 o 
   8   4   7        0.17        1.25      2.59 o 
  -6   5   7       29.65       21.58      2.88 o 
  -5   5   7       76.52       79.48      3.67 o 
  -4   5   7        1.96        1.36      1.47 o 
  -3   5   7      899.23      875.16     10.23 o 
  -2   5   7     1537.13     1514.46     13.70 o 
  -1   5   7      640.77      645.27     10.01 o 
   0   5   7      919.61      931.09      9.30 o 
   1   5   7      887.90      852.86      8.74 o 
   2   5   7      150.63      162.27      5.05 o 
   3   5   7       23.17       26.82      2.65 o 
   4   5   7      942.42      946.27     11.95 o 
   5   5   7      597.07      595.66      9.51 o 
   6   5   7       56.10       57.28      4.22 o 
   7   5   7       33.69       32.20      4.56 o 
   8   5   7       28.87       27.60      3.93 o 
  -6   6   7       30.31       28.48      3.34 o 
  -5   6   7       36.90       34.74      2.93 o 
  -4   6   7       18.87       15.78      2.14 o 
  -3   6   7      288.36      290.78      8.65 o 
  -2   6   7      347.72      349.50      6.42 o 
  -1   6   7      131.75      125.82      3.67 o 
   0   6   7      937.44      924.95     11.02 o 
   1   6   7     1012.53     1009.70     13.53 o 
   2   6   7      865.49      854.74     10.37 o 
   3   6   7      386.10      388.05      8.11 o 
   4   6   7      574.96      562.24     15.04 o 
   5   6   7       96.01       82.90      3.94 o 
   6   6   7      116.68      119.91      4.91 o 
   7   6   7        0.57       -1.73      2.12 o 
  -5   7   7       11.12       11.36      2.22 o 
  -4   7   7       30.23       29.85      3.19 o 
  -3   7   7      235.18      226.43      5.44 o 
  -2   7   7       23.17       23.91      2.28 o 
  -1   7   7       60.07       68.44      3.47 o 
   0   7   7      476.75      480.75      8.77 o 
   1   7   7     1120.70     1132.08     18.84 o 
   2   7   7      639.94      657.55      7.93 o 
   3   7   7     1386.08     1367.22     17.71 o 
   4   7   7      888.10      876.84     11.08 o 
   5   7   7        3.44        2.77      1.67 o 
   6   7   7       11.11        8.95      2.05 o 
   7   7   7        1.26        3.75      2.48 o 
  -5   8   7       15.15       15.54      2.65 o 
  -4   8   7       27.93       27.93      2.60 o 
  -3   8   7        1.23        3.57      2.04 o 
  -2   8   7       27.44       26.55      3.11 o 
  -1   8   7        5.49        5.43      1.93 o 
   0   8   7      318.35      340.65      7.26 o 
   1   8   7      417.79      417.77      8.45 o 
   2   8   7      353.53      361.53     16.70 o 
   3   8   7      679.62      706.31      9.92 o 
   4   8   7      500.06      501.29      8.47 o 
   5   8   7       32.76       29.93      2.87 o 
   6   8   7       26.84       27.57      3.22 o 
  -3   9   7        1.11        3.26      2.64 o 
  -2   9   7        1.03        1.18      2.04 o 
  -1   9   7       75.97       69.29      7.66 o 
   0   9   7      201.11      204.82     10.06 o 
   1   9   7       45.59       41.66      3.82 o 
   2   9   7       86.93       90.51      4.57 o 
   3   9   7      314.69      309.58      9.02 o 
   4   9   7      105.80       93.79      4.24 o 
   5   9   7       58.11       58.04      4.84 o 
  -2  10   7       81.29       77.75      5.49 o 
  -1  10   7      198.16      211.74      7.73 o 
   0  10   7      177.48      189.73      9.25 o 
   1  10   7       19.61       20.21      4.05 o 
   2  10   7       21.38       23.60      3.65 o 
   3  10   7       84.68       89.98      9.87 o 
   0  -6   8       19.97       18.83      3.37 o 
   1  -6   8        8.57       13.45      3.06 o 
   2  -6   8      240.59      251.27     15.40 o 
   3  -6   8       75.06       76.10      6.71 o 
  -2  -5   8        2.36        3.00      3.05 o 
  -1  -5   8        0.39        1.07      1.91 o 
   0  -5   8       31.59       35.83      4.31 o 
   1  -5   8        7.28        7.77      2.51 o 
   2  -5   8       37.05       41.74      6.91 o 
   3  -5   8        4.65        3.62      3.94 o 
   4  -5   8       47.01       36.57      4.91 o 
   5  -5   8      569.46      563.72     15.44 o 
  -3  -4   8        9.09        8.17      2.50 o 
  -2  -4   8       23.40       24.72      2.85 o 
  -1  -4   8      117.25      114.40      5.54 o 
   0  -4   8       27.59       32.14      3.42 o 
   1  -4   8        0.13       -0.94      1.77 o 
   2  -4   8        2.96        0.67      4.91 o 
   3  -4   8       19.90       15.10      3.42 o 
   4  -4   8       95.87       90.49     13.80 o 
   5  -4   8      590.75      579.85     18.97 o 
   6  -4   8      727.60      707.48     13.81 o 
  -4  -3   8      282.19      293.69      6.15 o 
  -3  -3   8       40.96       36.30      2.58 o 
  -2  -3   8       31.44       30.75      2.27 o 
  -1  -3   8       14.66       12.13      2.07 o 
   0  -3   8       51.95       53.48      3.70 o 
   1  -3   8       34.88       32.01      3.40 o 
   2  -3   8        1.78        1.12      2.56 o 
   3  -3   8        2.69        6.30      2.50 o 
   4  -3   8      206.98      188.82      6.43 o 
   5  -3   8      592.98      591.36     16.56 o 
   6  -3   8       97.94       97.50      5.32 o 
   7  -3   8       55.56       47.01      4.35 o 
  -5  -2   8      274.65      283.56      7.49 o 
  -4  -2   8      199.93      201.53      5.41 o 
  -3  -2   8        3.50        2.96      1.68 o 
  -2  -2   8       96.66       92.12      3.23 o 
  -1  -2   8      383.17      375.10      5.63 o 
   0  -2   8       26.73       29.03      2.32 o 
   1  -2   8        2.37        2.55      1.58 o 
   2  -2   8      103.19      110.81      9.57 o 
   3  -2   8      221.04      223.74      6.38 o 
   4  -2   8      421.46      455.05      9.49 o 
   5  -2   8      426.77      389.32      9.08 o 
   6  -2   8       10.54       14.51      2.72 o 
   7  -2   8       21.95       24.00      4.36 o 
   8  -2   8      144.06      142.38      6.52 o 
  -5  -1   8       79.19       84.52      3.99 o 
  -4  -1   8      155.35      152.38      4.21 o 
  -3  -1   8      212.43      203.72      4.99 o 
  -2  -1   8      458.42      470.64      7.09 o 
  -1  -1   8     1882.56     1890.39     17.49 o 
   0  -1   8       16.94       21.12      1.54 o 
   1  -1   8      267.93      271.22      6.26 o 
   2  -1   8      141.18      131.24      4.59 o 
   3  -1   8      455.86      430.35     10.66 o 
   4  -1   8     1097.17     1102.07     15.30 o 
   5  -1   8       79.47       88.91      4.54 o 
   6  -1   8        3.27        6.27      2.12 o 
   7  -1   8      153.22      155.62      6.32 o 
   8  -1   8      356.17      356.49      9.86 o 
  -6   0   8       41.14       34.96      8.96 o 
  -5   0   8       63.87       65.20      3.66 o 
  -4   0   8        6.48        4.75      1.67 o 
  -3   0   8      256.94      263.58      5.45 o 
  -2   0   8     1906.07     1872.82     16.94 o 
  -1   0   8     1168.15     1237.50     11.54 o 
   0   0   8      345.03      338.43      5.11 o 
   1   0   8        1.40        1.75      1.18 o 
   2   0   8       62.14       71.65      3.56 o 
   3   0   8      148.12      140.38      4.81 o 
   4   0   8      728.13      700.55     13.85 o 
   5   0   8       87.48       75.95      7.52 o 
   6   0   8      121.04      119.11      5.52 o 
   7   0   8      663.14      650.58     15.61 o 
   8   0   8      504.46      542.39     11.97 o 
  -6   1   8       92.81      104.14      6.42 o 
  -5   1   8      156.09      166.05      6.57 o 
  -4   1   8      124.84      131.46      8.37 o 
  -3   1   8      178.35      160.44      4.88 o 
  -2   1   8     1090.06     1097.42     13.24 o 
  -1   1   8      181.85      177.41      4.73 o 
   0   1   8       23.64       25.83      1.41 o 
   1   1   8      107.36       99.36      4.20 o 
   2   1   8      734.12      738.59      9.51 o 
   3   1   8        6.91        9.94      1.66 o 
   4   1   8       37.63       32.05      2.79 o 
   5   1   8       12.60       12.77      2.21 o 
   6   1   8      651.16      624.35     11.43 o 
   7   1   8     1221.45     1205.57     22.30 o 
   8   1   8      532.17      499.82     14.22 o 
  -6   2   8      249.38      227.94      7.86 o 
  -5   2   8      431.20      435.33     13.19 o 
  -4   2   8      308.74      316.42      8.22 o 
  -3   2   8      705.48      685.35      9.86 o 
  -2   2   8      412.66      408.89      7.11 o 
  -1   2   8       27.49       28.49      1.70 o 
   0   2   8       31.69       32.39      1.57 o 
   1   2   8      649.08      659.53      7.62 o 
   2   2   8      305.98      299.97      4.91 o 
   3   2   8       76.18       80.38      3.24 o 
   4   2   8       12.25       16.70      2.34 o 
   5   2   8       70.73       68.04      4.47 o 
   6   2   8      590.57      612.60     14.39 o 
   7   2   8     1077.81     1070.75     20.65 o 
   8   2   8      252.46      237.37     23.44 o 
  -6   3   8      314.82      307.13     16.50 o 
  -5   3   8      624.80      632.09     10.63 o 
  -4   3   8      572.11      565.06      9.44 o 
  -3   3   8      991.35     1007.10     14.19 o 
  -2   3   8       95.30       96.76      3.25 o 
  -1   3   8        2.87        3.21      1.06 o 
   0   3   8        2.66        2.83      1.09 o 
   1   3   8      868.69      865.23      9.12 o 
   2   3   8      949.64      930.77      9.57 o 
   3   3   8       40.09       40.61      2.54 o 
   4   3   8      151.48      149.89      4.38 o 
   5   3   8       56.45       54.29      3.79 o 
   6   3   8      540.79      548.44     13.69 o 
   7   3   8      378.51      373.32     13.29 o 
   8   3   8        9.76        8.92      3.45 o 
  -6   4   8      235.00      226.16      7.85 o 
  -5   4   8      133.08      126.07      5.04 o 
  -4   4   8      648.05      646.30     10.23 o 
  -3   4   8      981.33      965.38     10.90 o 
  -2   4   8      386.47      408.04      6.41 o 
  -1   4   8       40.21       46.25      2.18 o 
   0   4   8      603.79      599.40      6.78 o 
   1   4   8      339.24      351.75      6.02 o 
   2   4   8       26.33       28.18      1.91 o 
   3   4   8        1.64        2.37      1.29 o 
   4   4   8       14.38       14.34      3.52 o 
   5   4   8        0.72        1.69      1.86 o 
   6   4   8      117.16      113.69      6.54 o 
   7   4   8        2.93        3.63      2.70 o 
   8   4   8        3.84        0.80      2.92 o 
  -6   5   8       75.83       68.24      5.15 o 
  -5   5   8       18.64       15.21      2.57 o 
  -4   5   8      156.38      148.16      4.62 o 
  -3   5   8      512.78      504.21      7.78 o 
  -2   5   8      672.00      662.67      9.57 o 
  -1   5   8     1039.19     1039.90     15.64 o 
   0   5   8     1618.53     1646.97     14.67 o 
   1   5   8      682.56      668.33      7.31 o 
   2   5   8      244.11      247.52      5.65 o 
   3   5   8      201.43      205.63      6.91 o 
   4   5   8       44.44       45.45      2.95 o 
   5   5   8       57.12       63.57      7.50 o 
   6   5   8      111.83       98.47      5.31 o 
   7   5   8       36.39       36.82      4.90 o 
   8   5   8        1.31        4.27      3.27 o 
  -5   6   8        2.59       -0.66      2.48 o 
  -4   6   8       92.18       92.93      3.94 o 
  -3   6   8      158.09      155.88      4.62 o 
  -2   6   8      381.24      386.29      7.79 o 
  -1   6   8     1071.62     1084.07     11.39 o 
   0   6   8     2260.02     2228.91     21.21 o 
   1   6   8      313.29      321.86      6.94 o 
   2   6   8        2.63        3.83      1.50 o 
   3   6   8       14.59       17.99      2.27 o 
   4   6   8       13.15       12.33      2.17 o 
   5   6   8      104.32      105.32      5.37 o 
   6   6   8       12.10        9.11      2.72 o 
   7   6   8        7.55        6.58      3.23 o 
  -5   7   8       32.40       31.61      3.46 o 
  -4   7   8       55.44       58.87      3.51 o 
  -3   7   8       92.56       91.87      3.89 o 
  -2   7   8       98.76       98.19      3.78 o 
  -1   7   8      577.77      567.20     18.42 o 
   0   7   8      697.80      697.23     10.88 o 
   1   7   8      135.03      130.92      4.73 o 
   2   7   8      116.00      112.84      6.94 o 
   3   7   8      176.23      179.81      6.53 o 
   4   7   8      185.86      181.92      7.08 o 
   5   7   8       22.34       28.03      2.69 o 
   6   7   8       22.45       20.10      4.16 o 
  -4   8   8      302.01      302.10      7.94 o 
  -3   8   8      100.98      103.19      4.94 o 
  -2   8   8       27.40       29.73      3.12 o 
  -1   8   8      216.85      223.15      6.24 o 
   0   8   8       44.61       44.73      3.53 o 
   1   8   8       29.24       28.22      2.99 o 
   2   8   8      270.95      285.94     10.00 o 
   3   8   8      676.11      674.76     14.10 o 
   4   8   8       53.84       57.34      3.46 o 
   5   8   8        1.70        0.26      1.72 o 
   6   8   8        1.98        2.15      2.24 o 
  -3   9   8      209.25      220.76     13.42 o 
  -2   9   8      141.58      123.86      6.13 o 
  -1   9   8       96.83      107.80     10.74 o 
   0   9   8        4.30        3.16      2.15 o 
   1   9   8        4.40        1.57      1.94 o 
   2   9   8      211.38      214.24     12.34 o 
   3   9   8      370.19      380.98     10.38 o 
   4   9   8       71.77       59.12      6.07 o 
  -1  10   8      163.46      148.00      8.83 o 
   0  10   8       22.42       20.37      3.84 o 
   1  10   8       38.11       45.05      4.67 o 
   2  10   8      107.18      121.07      8.40 o 
   0  -5   9       19.91       19.33      3.34 o 
   1  -5   9      131.33      137.70      8.54 o 
   2  -5   9      255.27      266.38     11.18 o 
   3  -5   9      184.47      195.07     13.72 o 
   4  -5   9      214.64      224.63     10.36 o 
  -2  -4   9        8.77        9.63      2.43 o 
  -1  -4   9       45.31       40.98      5.71 o 
   0  -4   9      333.28      336.90      9.02 o 
   1  -4   9      653.63      642.07     16.49 o 
   2  -4   9       98.81      102.86      7.19 o 
   3  -4   9        3.66        3.66      2.90 o 
   4  -4   9      145.90      144.08     11.65 o 
   5  -4   9      142.37      136.63      8.08 o 
  -3  -3   9        3.54        3.38      1.64 o 
  -2  -3   9       18.55       20.69      5.54 o 
  -1  -3   9      170.68      167.86      8.61 o 
   0  -3   9      744.88      752.43     13.69 o 
   1  -3   9     1008.27      984.98     19.95 o 
   2  -3   9      139.71      129.15      7.20 o 
   3  -3   9        6.98        7.91      4.43 o 
   4  -3   9      123.07      114.22      7.04 o 
   5  -3   9       78.79       80.09      4.94 o 
   6  -3   9      137.01      116.28      5.99 o 
  -4  -2   9       50.48       46.30      3.78 o 
  -3  -2   9       12.64       12.37      2.39 o 
  -2  -2   9       11.78       11.14      1.74 o 
  -1  -2   9      173.15      185.28      5.74 o 
   0  -2   9     1035.27     1025.76     15.03 o 
   1  -2   9      834.00      802.20     17.09 o 
   2  -2   9      108.12       99.36      6.24 o 
   3  -2   9      536.82      506.98     13.36 o 
   4  -2   9      463.72      448.21      9.88 o 
   5  -2   9      315.57      318.91      8.61 o 
   6  -2   9       21.60       22.59      3.23 o 
   7  -2   9      373.82      381.17     10.39 o 
  -4  -1   9        0.33        1.22      1.61 o 
  -3  -1   9        2.33        2.75      1.44 o 
  -2  -1   9       11.32       11.23      1.67 o 
  -1  -1   9       71.42       75.10      3.59 o 
   0  -1   9       81.02       89.39      4.27 o 
   1  -1   9      100.62      105.78      6.04 o 
   2  -1   9      301.87      295.02     17.95 o 
   3  -1   9     1550.59     1547.82     20.91 o 
   4  -1   9     1849.18     1699.82     20.84 o 
   5  -1   9      549.70      523.09     14.00 o 
   6  -1   9      132.44      132.07      5.83 o 
   7  -1   9       54.91       51.38      4.33 o 
  -5   0   9       28.45       34.03      5.04 o 
  -4   0   9       15.39       19.44      2.72 o 
  -3   0   9      134.00      132.37      3.88 o 
  -2   0   9        0.02        0.21      1.21 o 
  -1   0   9        0.59       -0.67      1.17 o 
   0   0   9       74.66       72.79      4.76 o 
   1   0   9      436.22      410.04     10.83 o 
   2   0   9      355.00      353.62     12.89 o 
   3   0   9     1958.66     1942.53     26.49 o 
   4   0   9     2432.30     2461.14     26.24 o 
   5   0   9      657.35      629.82     11.73 o 
   6   0   9      544.15      537.27     11.13 o 
   7   0   9      193.15      191.99      7.23 o 
   8   0   9       28.73       28.47      4.90 o 
  -5   1   9        0.94        0.69      2.90 o 
  -4   1   9       18.61       17.44      3.08 o 
  -3   1   9        0.88        0.79      1.93 o 
  -2   1   9        3.75        3.91      1.35 o 
  -1   1   9       36.14       35.18      2.19 o 
   0   1   9       15.41       16.72      2.24 o 
   1   1   9       12.74       10.80      1.72 o 
   2   1   9      210.70      212.90      5.16 o 
   3   1   9     1483.30     1480.35     15.73 o 
   4   1   9      792.23      802.81     12.80 o 
   5   1   9      445.36      457.37      9.68 o 
   6   1   9      877.70      870.08     25.77 o 
   7   1   9      588.67      589.28     16.31 o 
   8   1   9       99.64       96.51     11.30 o 
  -5   2   9        6.10        5.45      2.72 o 
  -4   2   9        1.28        1.31      1.88 o 
  -3   2   9       67.49       77.97      3.84 o 
  -2   2   9       49.55       47.95      2.98 o 
  -1   2   9      145.48      134.83      3.75 o 
   0   2   9       12.50       15.94      1.89 o 
   1   2   9      109.87      108.75      3.26 o 
   2   2   9      672.44      659.11      9.38 o 
   3   2   9      526.90      520.58      8.41 o 
   4   2   9        4.64        7.16      1.71 o 
   5   2   9       83.45       84.55      4.41 o 
   6   2   9     1036.27      975.10     19.17 o 
   7   2   9      545.33      543.23     14.62 o 
   8   2   9      420.11      438.87     25.71 o 
  -5   3   9       59.18       60.30      4.74 o 
  -4   3   9      179.95      179.37      5.69 o 
  -3   3   9      613.63      641.45     11.47 o 
  -2   3   9        1.90        2.78      1.55 o 
  -1   3   9      130.40      135.82      3.42 o 
   0   3   9      192.42      190.98      4.30 o 
   1   3   9     1094.55     1095.35     11.08 o 
   2   3   9     1050.71     1050.52     10.78 o 
   3   3   9       83.79       83.48      3.54 o 
   4   3   9       65.98       63.30      3.27 o 
   5   3   9       37.07       40.42      3.73 o 
   6   3   9      455.77      451.00     12.82 o 
   7   3   9      477.25      470.57     13.75 o 
   8   3   9      274.93      291.20     16.06 o 
  -5   4   9       72.41       75.77      5.12 o 
  -4   4   9      516.32      515.57      9.46 o 
  -3   4   9      548.70      545.45      9.24 o 
  -2   4   9      121.61      126.75      3.90 o 
  -1   4   9        1.52        3.41      1.23 o 
   0   4   9      100.61       94.65      3.79 o 
   1   4   9      395.69      389.51      6.25 o 
   2   4   9     1657.24     1650.38     14.69 o 
   3   4   9      221.93      210.98      6.44 o 
   4   4   9       10.46        8.60      2.19 o 
   5   4   9      776.29      783.57     13.74 o 
   6   4   9      281.48      283.91     10.34 o 
   7   4   9      121.85      124.55      7.54 o 
   8   4   9      117.10      131.41     11.92 o 
  -5   5   9       89.50       93.05      5.56 o 
  -4   5   9      454.37      478.25      9.25 o 
  -3   5   9      142.71      160.31      4.71 o 
  -2   5   9        0.63       -0.30      1.55 o 
  -1   5   9      151.98      153.65      5.12 o 
   0   5   9       36.96       43.61      2.66 o 
   1   5   9       37.83       40.51      2.79 o 
   2   5   9       63.96       69.50      3.45 o 
   3   5   9       77.78       68.74      3.79 o 
   4   5   9      718.60      681.97     12.52 o 
   5   5   9      967.20      926.61     15.43 o 
   6   5   9      602.63      599.07     12.77 o 
   7   5   9       17.02       22.32      4.22 o 
  -5   6   9       99.72      102.89      5.84 o 
  -4   6   9      145.04      146.55      6.29 o 
  -3   6   9        2.88        1.48      1.63 o 
  -2   6   9        0.67        1.35      1.51 o 
  -1   6   9       68.76       74.24      3.37 o 
   0   6   9      200.63      203.23      6.81 o 
   1   6   9        1.96        1.14      1.78 o 
   2   6   9        1.36        2.31      1.54 o 
   3   6   9       10.30       12.96      2.23 o 
   4   6   9      782.06      788.16     15.38 o 
   5   6   9     1219.87     1191.49     18.24 o 
   6   6   9      216.48      229.32      8.89 o 
   7   6   9       29.67       30.37      4.97 o 
  -4   7   9       41.14       36.18      3.55 o 
  -3   7   9       26.82       25.45      2.66 o 
  -2   7   9        6.50        7.83      2.39 o 
  -1   7   9      108.85      103.15      5.24 o 
   0   7   9      130.36      140.04      8.35 o 
   1   7   9        0.20        0.60      2.08 o 
   2   7   9      115.38      116.55      9.16 o 
   3   7   9       39.55       42.65      3.33 o 
   4   7   9      539.38      553.59     15.95 o 
   5   7   9      398.56      363.91     10.82 o 
   6   7   9      155.06      169.19      7.20 o 
  -3   8   9       13.75       13.66      3.18 o 
  -2   8   9       28.98       27.61      3.62 o 
  -1   8   9       88.46       86.34     10.16 o 
   0   8   9        4.79        4.29      2.06 o 
   1   8   9        1.26       -0.07      2.14 o 
   2   8   9        0.48        1.24      2.33 o 
   3   8   9        1.60        0.57      2.19 o 
   4   8   9       70.70       70.54      3.81 o 
   5   8   9       33.56       32.77      3.23 o 
  -2   9   9      193.31      208.53     10.11 o 
  -1   9   9       77.02       85.23      7.01 o 
   0   9   9       43.35       43.65      5.16 o 
   1   9   9       43.31       39.74      6.04 o 
   2   9   9        6.79        5.23      2.73 o 
   3   9   9      109.34      103.74     18.09 o 
   4   9   9        8.47        6.14      3.49 o 
   0  -4  10      114.47      125.88      8.44 o 
   1  -4  10       62.77       55.44      7.18 o 
   2  -4  10       76.83       84.94      7.06 o 
   3  -4  10       69.34       65.15      6.53 o 
   4  -4  10       90.48       84.28      6.98 o 
  -2  -3  10       19.42       24.96      3.87 o 
  -1  -3  10      227.55      239.08      8.00 o 
   0  -3  10      373.14      380.41     12.79 o 
   1  -3  10      297.98      319.08     11.71 o 
   2  -3  10      192.97      186.86      9.01 o 
   3  -3  10      338.67      335.99     11.92 o 
   4  -3  10       79.63       84.30      6.68 o 
   5  -3  10      123.89      125.26      7.87 o 
  -3  -2  10        5.33        6.02      2.10 o 
  -2  -2  10        3.76        6.49      2.51 o 
  -1  -2  10      198.24      194.64      6.93 o 
   0  -2  10      833.33      834.67     18.50 o 
   1  -2  10      786.40      795.97     17.94 o 
   2  -2  10      512.53      500.86     13.94 o 
   3  -2  10      509.59      493.08     13.91 o 
   4  -2  10       18.35       20.82      4.05 o 
   5  -2  10       88.52       97.64      8.63 o 
   6  -2  10       16.29       20.37      3.33 o 
  -3  -1  10        4.38        3.98      1.62 o 
  -2  -1  10        6.29        6.13      1.84 o 
  -1  -1  10      447.43      443.96      9.82 o 
   0  -1  10      688.85      655.45     22.40 o 
   1  -1  10      586.21      617.78     15.05 o 
   2  -1  10      587.23      606.65     14.83 o 
   3  -1  10      781.56      773.84     17.66 o 
   4  -1  10       42.03       52.67      4.04 o 
   5  -1  10       11.18        7.35      3.31 o 
   6  -1  10       99.83      105.44      8.71 o 
   7  -1  10       18.89       19.95      3.32 o 
  -4   0  10       13.55       13.63      4.21 o 
  -3   0  10        2.24        2.07      1.69 o 
  -2   0  10      325.32      331.21      6.31 o 
  -1   0  10      472.63      472.71      9.75 o 
   0   0  10      599.28      587.77     17.33 o 
   1   0  10      166.41      153.22     11.47 o 
   2   0  10      485.08      498.31     18.68 o 
   3   0  10      350.41      328.43      8.15 o 
   4   0  10      236.37      224.28     12.80 o 
   5   0  10      432.27      455.51     10.56 o 
   6   0  10      526.85      532.89     11.55 o 
   7   0  10      132.31      143.63      6.49 o 
  -4   1  10       60.48       63.22      4.86 o 
  -3   1  10      102.17      104.26      5.95 o 
  -2   1  10      540.82      545.98     10.73 o 
  -1   1  10      987.84      989.67     14.68 o 
   0   1  10       37.13       38.47      4.12 o 
   1   1  10       12.42        9.04      3.44 o 
   2   1  10      445.81      448.60      9.22 o 
   3   1  10      203.19      202.70      6.36 o 
   4   1  10      252.35      248.52      7.23 o 
   5   1  10      768.79      743.81     13.16 o 
   6   1  10      715.13      720.40     14.03 o 
   7   1  10       10.64       12.60      3.57 o 
  -4   2  10        0.52       -0.35      2.03 o 
  -3   2  10      547.67      577.78      9.93 o 
  -2   2  10      975.44     1037.35     18.09 o 
  -1   2  10      776.66      816.96     12.90 o 
   0   2  10      117.22      120.80      6.87 o 
   1   2  10      109.83      116.09      4.10 o 
   2   2  10      332.14      323.79      6.74 o 
   3   2  10      287.55      291.15      6.52 o 
   4   2  10      268.70      258.79      7.10 o 
   5   2  10      533.16      545.23     21.31 o 
   6   2  10      318.61      316.62     10.89 o 
   7   2  10       10.26        6.05      3.30 o 
  -4   3  10        0.18        1.65      2.01 o 
  -3   3  10       75.31       67.96      3.86 o 
  -2   3  10      523.57      521.55      8.80 o 
  -1   3  10      276.34      288.54      7.62 o 
   0   3  10      165.97      172.51      4.38 o 
   1   3  10     1090.10     1096.40     11.56 o 
   2   3  10     1291.35     1315.47     14.95 o 
   3   3  10      368.62      361.94      8.51 o 
   4   3  10      322.63      313.22      8.30 o 
   5   3  10      301.99      302.34      8.55 o 
   6   3  10       10.97       17.19      7.74 o 
   7   3  10       31.23       26.83      4.51 o 
  -4   4  10        0.51       -1.36      2.31 o 
  -3   4  10       15.37       14.08      2.43 o 
  -2   4  10       63.70       65.49      3.24 o 
  -1   4  10        7.72        6.79      1.72 o 
   0   4  10      325.88      329.19      6.99 o 
   1   4  10     1626.09     1627.85     15.10 o 
   2   4  10     1025.38     1030.71     17.70 o 
   3   4  10      823.18      806.84     13.58 o 
   4   4  10      219.75      228.17      8.29 o 
   5   4  10      288.76      275.07     11.57 o 
   6   4  10       22.91       18.13      3.90 o 
   7   4  10        0.89       -2.37      2.37 o 
  -4   5  10        0.43       -0.56      2.29 o 
  -3   5  10        0.51       -1.11      1.76 o 
  -2   5  10        5.84        4.74      1.75 o 
  -1   5  10        1.40       -0.95      1.41 o 
   0   5  10      278.82      286.85      6.73 o 
   1   5  10     1692.92     1662.09     20.77 o 
   2   5  10     1010.87      988.41     12.80 o 
   3   5  10      211.12      222.05      7.13 o 
   4   5  10      716.16      695.81     19.16 o 
   5   5  10      156.75      157.40     10.62 o 
   6   5  10        9.23        9.76      2.81 o 
   7   5  10       51.94       57.11      6.19 o 
  -4   6  10        5.72        6.25      2.76 o 
  -3   6  10       42.77       45.39      3.21 o 
  -2   6  10       16.16       17.86      2.67 o 
  -1   6  10        5.06        5.32      1.76 o 
   0   6  10      425.95      425.61     11.93 o 
   1   6  10      232.73      237.24      7.52 o 
   2   6  10      308.24      300.94      8.39 o 
   3   6  10      262.24      258.29      6.63 o 
   4   6  10      635.57      627.88     12.73 o 
   5   6  10      375.85      376.95     10.15 o 
   6   6  10      160.49      155.38      6.95 o 
  -3   7  10       90.45       89.20      4.63 o 
  -2   7  10       47.64       49.23      4.41 o 
  -1   7  10      164.60      170.67      8.30 o 
   0   7  10      182.56      176.51      7.02 o 
   1   7  10       88.89       76.45      8.06 o 
   2   7  10       45.10       40.28      5.54 o 
   3   7  10       88.30       81.29      6.09 o 
   4   7  10      433.30      445.49     10.98 o 
   5   7  10      228.49      228.54     10.85 o 
   6   7  10      231.64      222.46      8.42 o 
  -2   8  10       54.93       53.59      5.89 o 
  -1   8  10      299.01      318.77      9.69 o 
   0   8  10      327.49      317.68      9.68 o 
   1   8  10       18.16       16.21      3.28 o 
   2   8  10        2.88        3.60      2.46 o 
   3   8  10      184.18      184.42      7.40 o 
   4   8  10      159.61      152.85      7.00 o 
   0   9  10      127.80      127.63     10.15 o 
   1   9  10       40.27       38.40      5.81 o 
   2   9  10       57.74       55.74     10.84 o 
   3   9  10      264.32      264.44     11.62 o 
   1  -3  11        0.76        0.05      2.75 o 
   2  -3  11       28.58       27.60      4.95 o 
   3  -3  11       54.40       59.02      6.26 o 
  -1  -2  11      151.59      150.85      8.57 o 
   0  -2  11       13.52       16.50      7.04 o 
   1  -2  11        4.53        7.26      3.26 o 
   2  -2  11      271.19      282.13     13.91 o 
   3  -2  11       74.76       74.66      6.46 o 
   4  -2  11       57.53       57.74      5.98 o 
   5  -2  11      231.02      217.22     10.06 o 
  -2  -1  11       54.38       63.11      4.64 o 
  -1  -1  11       34.94       30.17      4.71 o 
   0  -1  11        7.19        7.05      3.09 o 
   1  -1  11       80.88       74.27      6.07 o 
   2  -1  11      402.43      404.62     12.70 o 
   3  -1  11      448.23      436.73     13.27 o 
   4  -1  11       15.08       13.55      3.68 o 
   5  -1  11       59.76       56.85      4.54 o 
   6  -1  11      213.19      214.30     10.36 o 
  -3   0  11       62.25       73.96      4.33 o 
  -2   0  11       99.88      102.74      8.47 o 
  -1   0  11       12.07       13.79      3.42 o 
   0   0  11        4.08        2.82      2.95 o 
   1   0  11      145.60      137.30      7.35 o 
   2   0  11      376.02      364.51     14.04 o 
   3   0  11       87.40       83.59      6.15 o 
   4   0  11       35.18       37.39      3.70 o 
   5   0  11        1.36        2.14      2.18 o 
   6   0  11       34.54       33.25      3.88 o 
  -3   1  11      199.97      199.86      8.82 o 
  -2   1  11      346.36      332.41     11.14 o 
  -1   1  11      118.78      122.46      6.89 o 
   0   1  11      229.47      230.37      8.94 o 
   1   1  11      102.07      109.35      6.59 o 
   2   1  11       99.24      105.99      5.18 o 
   3   1  11      145.58      138.41      5.71 o 
   4   1  11       14.86        9.99      2.81 o 
   5   1  11       13.26       10.84      2.91 o 
   6   1  11       16.90       16.88      3.71 o 
   7   1  11       23.68       26.09      4.67 o 
  -3   2  11      120.83      130.96      5.28 o 
  -2   2  11      668.45      664.66     15.88 o 
  -1   2  11      532.92      570.50     29.71 o 
   0   2  11      574.94      577.83     13.91 o 
   1   2  11      714.36      726.09     12.65 o 
   2   2  11        4.13        2.19      1.63 o 
   3   2  11      430.67      441.61      8.57 o 
   4   2  11       71.03       65.41      4.38 o 
   5   2  11       62.43       68.34      4.58 o 
   6   2  11        0.56        0.83      2.59 o 
   7   2  11        2.67        0.77      2.96 o 
  -3   3  11      266.47      275.13      7.18 o 
  -2   3  11      272.42      277.91     10.24 o 
  -1   3  11      674.03      684.96     18.75 o 
   0   3  11      618.27      647.07     11.82 o 
   1   3  11      580.86      575.19      9.55 o 
   2   3  11       27.24       27.12      2.70 o 
   3   3  11       93.16       96.91      4.30 o 
   4   3  11        6.03        7.77      2.41 o 
   5   3  11        2.14        3.85      2.79 o 
   6   3  11       33.41       36.36      5.00 o 
   7   3  11      101.98      100.39      7.45 o 
  -3   4  11      267.90      285.42      7.36 o 
  -2   4  11      318.36      331.45     11.16 o 
  -1   4  11      164.85      169.86      6.47 o 
   0   4  11      509.87      518.21      9.21 o 
   1   4  11      526.18      507.90     10.67 o 
   2   4  11       57.34       58.12      4.13 o 
   3   4  11      236.21      241.49      7.62 o 
   4   4  11      275.26      295.85      8.61 o 
   5   4  11        3.30        6.83      2.88 o 
   6   4  11      292.21      290.39     22.67 o 
  -3   5  11      247.21      269.28     25.47 o 
  -2   5  11       33.60       33.27      3.28 o 
  -1   5  11       32.44       38.16      3.30 o 
   0   5  11      153.83      167.16      5.51 o 
   1   5  11      123.32      115.22      5.48 o 
   2   5  11      279.57      290.21      9.24 o 
   3   5  11      841.11      838.03     14.73 o 
   4   5  11      599.52      599.33     12.57 o 
   5   5  11       21.44       20.46      3.39 o 
   6   5  11      177.16      182.85      7.64 o 
  -3   6  11      248.19      266.55      8.86 o 
  -2   6  11      105.70      104.36      7.19 o 
  -1   6  11        7.70       11.78      2.52 o 
   0   6  11      144.90      152.86      6.47 o 
   1   6  11       15.11       20.28      3.20 o 
   2   6  11       55.95       66.44      7.49 o 
   3   6  11      562.15      549.02     12.01 o 
   4   6  11      389.73      380.17     10.20 o 
   5   6  11        0.27        1.24      2.25 o 
   6   6  11        1.12        1.79      2.47 o 
  -2   7  11       63.55       60.54      5.11 o 
  -1   7  11      386.05      372.02     10.65 o 
   0   7  11      219.42      227.92      8.21 o 
   1   7  11       87.53       93.14      6.86 o 
   2   7  11      133.73      138.36      7.83 o 
   3   7  11       86.62       92.61      7.23 o 
   4   7  11       24.23       25.80      3.78 o 
   5   7  11        3.97        6.46      2.78 o 
  -1   8  11      392.80      404.40     14.56 o 
   0   8  11      362.10      374.33     13.81 o 
   1   8  11      160.57      133.78      8.82 o 
   2   8  11       96.36       92.54      5.93 o 
   3   8  11       84.29       80.28      5.62 o 
   0  -1  12       84.17       91.65      7.15 o 
   1  -1  12       22.62       20.86      4.28 o 
   2  -1  12       80.39       89.64      7.08 o 
   3  -1  12      278.19      291.77     11.59 o 
   4  -1  12       41.07       47.84     11.06 o 
  -1   0  12       26.72       34.81      7.28 o 
   0   0  12      265.31      283.50     11.02 o 
   1   0  12       58.48       62.51      6.45 o 
   2   0  12      113.95      106.78      7.27 o 
   3   0  12       49.88       47.69      5.92 o 
   4   0  12       23.52       15.67      3.84 o 
   5   0  12        3.04        4.77      2.51 o 
  -2   1  12       85.07       77.77      9.74 o 
  -1   1  12       94.80       94.77     10.08 o 
   0   1  12       67.42       71.09      9.95 o 
   1   1  12       70.14       76.06      6.11 o 
   2   1  12       91.38       98.48      6.75 o 
   3   1  12      197.12      185.33      8.73 o 
   4   1  12       14.72       19.22      3.15 o 
   5   1  12       51.11       47.08      6.51 o 
  -2   2  12       12.70       12.58      3.63 o 
  -1   2  12        8.90       11.52      5.03 o 
   0   2  12        6.30        4.89      2.88 o 
   1   2  12        1.32        0.24      2.41 o 
   2   2  12       79.34       86.82      5.03 o 
   3   2  12      183.73      183.73      5.91 o 
   4   2  12      277.65      293.23      9.21 o 
   5   2  12      441.92      446.63     13.47 o 
   6   2  12      549.90      534.26     15.32 o 
  -2   3  12        0.66        2.80      2.80 o 
  -1   3  12       34.47       42.03      7.35 o 
   0   3  12      298.93      345.45     16.70 o 
   1   3  12       67.51       73.77      4.66 o 
   2   3  12       61.87       62.52      4.24 o 
   3   3  12      179.50      185.16      7.10 o 
   4   3  12      160.82      155.68      6.63 o 
   5   3  12      894.76      884.07     19.61 o 
   6   3  12      408.33      378.01     18.55 o 
  -2   4  12        0.80        0.50      2.99 o 
  -1   4  12      124.98      139.65      7.67 o 
   0   4  12      305.65      319.64     11.97 o 
   1   4  12      107.10      119.47      5.69 o 
   2   4  12       26.57       27.09      2.96 o 
   3   4  12       56.12       59.57      4.53 o 
   4   4  12      138.98      134.51      6.41 o 
   5   4  12      438.31      426.09     11.17 o 
   6   4  12      186.12      196.21     13.77 o 
  -2   5  12        1.95        3.39      4.28 o 
  -1   5  12       99.18      101.44      5.68 o 
   0   5  12       85.53       90.10      4.52 o 
   1   5  12        7.65        4.45      5.40 o 
   2   5  12       44.91       44.22      5.27 o 
   3   5  12       14.25       12.53      2.85 o 
   4   5  12       59.43       55.96      4.75 o 
   5   5  12       89.40      104.08      6.19 o 
  -1   6  12      123.02      121.37      8.02 o 
   0   6  12        0.50        1.68      2.38 o 
   1   6  12       78.63       80.03      5.16 o 
   2   6  12       15.40       10.99      3.81 o 
   3   6  12        5.82        6.58      3.94 o 
   4   6  12        1.49        0.85      2.30 o 
   0   7  12        0.46       -2.67      2.94 o 
   1   7  12      166.54      174.39      8.07 o 
   2   7  12       11.65       12.59      4.17 o 
   3   7  12        2.27        5.62      3.77 o 
   1   1  13      434.17      436.27     19.32 o 
   2   1  13     1037.90     1081.63     22.51 o 
   3   1  13      431.88      456.46     20.50 o 
   0   2  13       37.00       31.44      7.20 o 
   1   2  13      567.33      544.56     14.97 o 
   2   2  13      758.68      752.18     17.85 o 
   3   2  13      280.29      284.59     10.97 o 
   4   2  13       81.87       74.02      5.15 o 
   0   3  13       37.68       45.21      7.79 o 
   1   3  13      237.48      271.75     15.23 o 
   2   3  13      168.52      171.30      7.87 o 
   3   3  13      122.49      126.11      6.19 o 
   4   3  13      306.77      297.52     17.84 o 
   0   4  13       89.65       74.44      9.03 o 
   1   4  13       85.71       95.66      6.92 o 
   2   4  13        3.19        0.08      5.32 o 
   3   4  13        5.56        2.25      2.50 o 
   4   4  13      366.76      373.82     17.48 o 
   0   5  13      120.87      125.24      7.93 o 
   1   5  13       62.70       64.46      6.32 o 
   2   5  13        2.80        4.87      3.36 o 
   3   5  13        5.55        3.29      2.61 o 
   2   6  13       63.49       61.06      6.60 o 
                                                 
